# Supplementary material for: Multi‐Omics Signatures of Periodontitis and Periodontal Therapy on the Oral and Gut Microbiome
Source: J Periodontal Res. 2025 Nov 27;60(12):1237–53. doi: 10.1111/jre.70055 (PMC12881887; doi:10.1111/jre.70055)
Supplement: Supplementary file 7 — Table S2: jre70055‐sup‐0007‐TableS2.xlsx. [file JRE-60-1237-s002.xlsx]

## Sheet: Sheet 1 - Supplementary_Table1_
Supplementary_Table2_saliva_maaslin2
feature	value	coef	stderr	log2fc compared to controls	pval	qval	N	N.not.zero
Peptostreptococcaceae_.G.6...Eubacterium._nodatum	PSaliva_T0	233244156214573	0.274540397335086	336500187487095	0.00197	1.63	73	73
Peptoniphilaceae_.G.1..bacterium_HMT_113	PSaliva_T0	200332000814431	0.242695085915992	289017984106344	0.0153	6.32	73	73
Janibacter.indicus	PSaliva_T0	-65991244929405	0.852373607938988	-952052418017415	0.978	270	73	67
Peptostreptococcaceae_.G.6...Eubacterium._minutum	PSaliva_T0	182657922186224	0.268271423654434	263519678517147	985	204000	73	73
Filifactor.alocis	PSaliva_T0	204474966010003	0.309937800114455	294995019448571	4190	69300	73	73
Peptostreptococcus.stomatis	PSaliva_T0	169572861730721	0.265453811045384	244641926688261	16800	2320000	73	73
Actinomyces.oricola	PSaliva_T0	289706173077847	0.463374773693965	41795765921433	40500	4790000	73	73
Treponema.putidum	PSaliva_T0	19733368509179	0.330538290443383	284692328882269	237000	24500000	73	73
Janibacter.indicus	PSaliva_T1	-459698335690891	0.773167349320636	-663204509206158	275000	25300000	73	67
Olegusella.massiliensis	PSaliva_T1	309202961129377	0.547829882300392	446085578649536	1660000	125000000	73	71
Tannerella.forsythia	PSaliva_T0	154655486401804	0.27394403455651	223120703278153	165000	125000000	73	73
Porphyromonas.gingivalis	PSaliva_T0	199400174164018	0.360247516373731	287673642418824	3110000	215000000	73	73
Centipeda.periodontii	PSaliva_T1	-144333184926053	0.26168179098705	-208228770128527	3480000	221000000	73	73
Parvimonas.sp._HMT_110	PSaliva_T0	110735749808754	0.206790943165938	15975791709821	8560000	50600000	73	73
Bifidobacterium.longum	PSaliva_T0	-275206366629021	0.521876385453129	-397038860356758	13400000	693000000	73	71
Treponema.denticola	PSaliva_T0	179124367163973	0.339391380088562	258421836209837	13100000	693000000	73	73
Peptostreptococcaceae_.G.6...Eubacterium._nodatum	PSaliva_T1	143686939371719	0.274809874528404	207296434872092	17100000	832000000	73	73
Parvimonas.micra	PSaliva_T0	128796137624629	0.248476137997405	185813549036705	21800000	1000000000	73	73
Parvimonas.sp._HMT_393	PSaliva_T0	113699642658318	0.220927789103832	164033910614003	26500000	116000000	73	73
Bifidobacterium.breve	PSaliva_T0	-160049198886632	0.315390384724387	-230902185531996	38800000	1610000000	73	73
Mogibacterium.timidum	PSaliva_T0	111484175550807	0.22309610339834	160837667204744	58200000	2290000000	73	73
Treponema.maltophilum	PSaliva_T0	137861435612022	0.277074385878471	198892009487297	65000000	2450000000	73	73
Lachnospiraceae_.G.8..bacterium_HMT_500	PSaliva_T0	0.912976774240598	0.184025283395838	131714706464371	70100000	2520000000	73	73
Sneathia.vaginalis	PSaliva_T1	379520033621886	0.770789734456726	547531670424308	84900000	2930000000	73	62
Saccharibacteria_.TM7._.G.1..bacterium_HMT_957	PSaliva_T0	-134120640579886	0.275068588081371	-193495183045452	10800000	3590000000	73	72
Olsenella.sp._HMT_809	PSaliva_T1	274380446617031	0.569088389082407	395847309651289	143000000	4540000000	73	69
Treponema.vincentii	PSaliva_T0	132874844932426	0.276423952860541	191697879842901	153000000	4700000000	73	73
Haemophilus.sputorum	PSaliva_T0	-201505288525084	0.420060879249872	-290710680468039	161000000	476000000	73	73
Gemella.morbillorum	PSaliva_T0	1275081738025	0.266416807171678	183955410017675	170000000	4860000000	73	73
Schaalia.cardiffensis	PSaliva_T0	163413962893673	0.346664268322276	235756513878715	243000000	671000000	73	71
Haemophilus.paraphrohaemolyticus	PSaliva_T0	-233592543873603	0.498880082761271	-337002804635085	284000000	734000000	73	73
Saccharibacteria_.TM7._.G.1..bacterium_HMT_488	PSaliva_T0	-120577842498131	0.257461417498151	-173957055413144	282000000	734000000	73	73
Olegusella.massiliensis	PSaliva_T0	255463478678333	0.54898921734199	368555893817475	327000000	8190000000	73	71
Peptoniphilaceae_.G.1..bacterium_HMT_113	PSaliva_T1	113418667595094	0.244823626754681	163628549283676	361000000	8790000000	73	73
Alloscardovia.omnicolens	PSaliva_T0	-227550817492315	0.497171514920292	-328286435946392	47200000	0.00011163790545885	73	70
Peptoniphilus.sp._HMT_386	PSaliva_T0	0.923331786321116	0.203359061108904	133208618922062	561000000	0.000129138570997732	73	73
Prevotella.dentalis	PSaliva_T0	214436296909403	0.473008439363815	309366182137789	580000000	0.000129853551446657	73	73
Peptostreptococcaceae_.G.7..bacterium_HMT_081	PSaliva_T0	0.719924799189562	0.160563552807154	103863193760376	733000000	0.000159819107579253	73	73
Leptotrichia.sp._HMT_498	PSaliva_T1	-157993923005634	0.352815676720517	-22793704921082	753000000	0.00015989948378215	73	73
Scardovia.inopinata	PSaliva_T1	-223754112967003	0.505090668313851	-322808949156004	942000000	0.000195081352414491	73	67
Treponema.medium	PSaliva_T0	122248720828867	0.276737970004154	176367623294825	999000000	0.000201655765220877	73	71
Anaerolineae_.G.1..bacterium_HMT_439	PSaliva_T0	13519883813473	0.314436543030133	195050693310925	1710000000	0.000321820608697581	73	70
Selenomonas.noxia	PSaliva_T1	-132473928156623	0.307997921379781	-191119479198641	1700000000	0.000321820608697581	73	72
Campylobacter.rectus	PSaliva_T0	13282629303261	0.308766190064241	191627834257811	1690000000	0.000321820608697581	73	73
Prevotella.oulorum	PSaliva_T1	-0.915394271368189	0.213628077295358	-132063477576105	1830000000	0.000336254547875112	73	73
Rothia.mucilaginosa	PSaliva_T0	-106369939700002	0.249793771776378	-153459384504851	2060000000	0.000348294425874943	73	73
Bacteroides.heparinolyticus	PSaliva_T0	178412414895191	0.417677629543314	257394706202316	1940000000	0.000348294425874943	73	73
Prevotella.dentalis	PSaliva_T1	201829529968627	0.473070146710141	291178461990689	1990000000	0.000348294425874943	73	73
Streptococcus.pyogenes	PSaliva_T0	-0.903578172800614	0.21219919871456	-130358774895496	2060000000	0.000348294425874943	73	73
Actinomyces.oricola	PSaliva_T1	198205667948092	0.470119154383333	285950334224796	2490000000	0.000411670511264197	73	73
Porphyromonas.gingivalis	PSaliva_T1	151702285797914	0.360268624565108	21886013541217	2540000000	0.000413117255498527	73	73
Olsenella.sp._HMT_809	PSaliva_T0	239316941436869	0.569548498706017	345261364611685	2650000000	0.000421512159565627	73	69
Selenomonas.sputigena	PSaliva_T1	-124770187053622	0.30190836365631	-180005330113049	3580000000	0.000560071394934684	73	73
Bacteroides.zoogleoformans	PSaliva_T0	170861708734797	0.414302665510583	246501339869507	3720000000	0.000570738084656278	73	73
Haemophilus.parahaemolyticus	PSaliva_T0	-204379323426272	0.502433960756262	-294857036367323	4750000000	0.000714521547858257	73	73
Selenomonas.sp._HMT_920	PSaliva_T1	-0.872236433011656	0.215174332430095	-125837117638859	5040000000	0.000745638439055821	73	73
Saccharibacteria_.TM7._.G.1..bacterium_HMT_952	PSaliva_T0	-123171376379247	0.304175662876212	-177698733881808	5140000000	0.000746072354043285	73	73
Streptococcus.constellatus	PSaliva_T0	0.767342611782366	0.18989588321436	11070413806812	533000000	0.00076026995856256	73	73
Absconditabacteria_.SR1._.G.1..bacterium_HMT_874	PSaliva_T1	197148450311989	0.492364325338225	284425091584051	6220000000	0.000873602856055246	73	60
Veillonella.atypica	PSaliva_T0	-107591697277615	0.271646618055469	-155222008103242	7470000000	0.00103118035385751	73	73
Leptotrichia.sp._HMT_498	PSaliva_T0	-138944421590589	0.352496991408008	-200454427987928	8090000000	0.00109811260031078	73	73
Kocuria.palustris	PSaliva_T0	-108830895459451	0.281252479779479	-157009793174855	0.000109054830871809	0.00145640967680416	73	73
Micrococcus.luteus	PSaliva_T0	-111527426495498	0.29108340413781	-160900065128163	0.000127385361811827	0.00167420761238402	73	73
Actinomyces.massiliensis	PSaliva_T0	-106832514244912	0.280759338255403	-154126738506833	0.000141731034354846	0.0017795622603481	73	73
Selenomonas.infelix	PSaliva_T1	-0.957818558909543	0.251731489614811	-138184008501021	0.000141849165679921	0.0017795622603481	73	73
Haemophilus.ducreyi	PSaliva_T0	-179745991298568	0.472332355876143	-259318650266115	0.000141519064288421	0.0017795622603481	73	71
Peptostreptococcus.anaerobius	PSaliva_T0	0.951397620161223	0.252516924958965	137257662852016	0.000164785701978863	0.00203645613788803	73	73
Capnocytophaga.sputigena	PSaliva_T0	123552444558508	0.331991184310845	178248499054269	0.000197997380154267	0.00240714802738005	73	73
Veillonella.denticariosi	PSaliva_T0	-0.658219772764125	0.177023355781686	-0.949610401981864	0.000200595668948337	0.00240714802738005	73	73
Kocuria.rhizophila	PSaliva_T0	-0.996978132378374	0.272591675390359	-143833540745702	0.000254781730643578	0.00287506898576791	73	73
Selenomonas.flueggei	PSaliva_T1	-125859248351774	0.343955147942953	-181576513447117	0.000253027350930313	0.00287506898576791	73	73
Leptotrichia.sp._HMT_223	PSaliva_T1	-0.731019462746397	0.199318635076505	-105463815369754	0.000244845315028072	0.00287506898576791	73	73
Leptotrichia.sp._HMT_847	PSaliva_T1	-107090271165512	0.292978129492184	-154498603137939	0.000256950609839161	0.00287506898576791	73	73
Treponema.putidum	PSaliva_T1	123025081610592	0.336192851059498	177487675144561	0.000252845506842376	0.00287506898576791	73	73
Selenomonas.noxia	PSaliva_T0	-112037691428234	0.307288198593064	-161636221816161	0.000266340010421344	0.00294039371505164	73	72
Selenomonas.flueggei	PSaliva_T0	-124632403928962	0.343928967866904	-179806551082384	0.000290324911680225	0.00316301351146351	73	73
Prevotella.oulorum	PSaliva_T0	-0.770781331803424	0.213384635719169	-111200240500259	0.000303646751535171	0.00322332705475797	73	73
Lactobacillus.jensenii	PSaliva_T0	-190508176799938	0.527090180620386	-274845201918069	0.000301116688376224	0.00322332705475797	73	63
Lactobacillus.jensenii	PSaliva_T1	-188194162270527	0.524307203474351	-271506784631942	0.000331456075330681	0.00347399532118739	73	63
Capnocytophaga.endodontalis	PSaliva_T0	103793320653829	0.289658019368882	149742108984677	0.000339273268620328	0.00351147833022039	73	73
Saccharibacteria_.TM7._.G.1..bacterium_HMT_488	PSaliva_T1	-0.919913980318492	0.257142307267272	-132715533744992	0.000346961358075874	0.0035467161047756	73	73
Mitsuokella.sp._HMT_131	PSaliva_T0	-1308982729978	0.368922793761968	-188846289314855	0.000387989863555051	0.00391775130516564	73	69
Tannerella.sp._HMT_808	PSaliva_T1	-0.938515313564578	0.266537197845008	-135399138867797	0.000429692496742448	0.00425742022294132	73	73
Fusobacterium.nucleatum	PSaliva_T0	0.610064463862393	0.173324821996364	0.880136976636858	0.000431912196530279	0.00425742022294132	73	73
Bacteroides.zoogleoformans	PSaliva_T1	145697840619508	0.41506830314634	210197552129995	0.000447746845039216	0.00436158103167613	73	73
Prevotella.micans	PSaliva_T1	-0.725518547589198	0.207043404073754	-10467020106799	0.000458005758401601	0.00440963683670379	73	73
Campylobacter.rectus	PSaliva_T1	107876948348643	0.308983895443701	155633538408822	0.00048059462023086	0.00457393500633508	73	73
Desulfobulbus.sp._HMT_041	PSaliva_T0	15330267784718	0.44110240301388	221169013085125	0.000510008124086956	0.00479871280390908	73	68
Peptostreptococcaceae_.G.9...Eubacterium._brachy	PSaliva_T0	116570453060396	0.336063139425857	168175614544413	0.000522969664370849	0.00486538069774228	73	73
Leptotrichia.sp._HMT_879	PSaliva_T1	-0.76225015631648	0.220004709963539	-109969452043462	0.000530824726380002	0.00488358748269602	73	73
Peptidiphaga.sp._HMT_183	PSaliva_T1	-127462216145708	0.371861891821277	-18388910713413	0.000608771067863561	0.00553914773836295	73	73
Filifactor.alocis	PSaliva_T1	106021215968621	0.310253156247066	152956282506947	0.000632574904607485	0.00569317414146737	73	73
Ottowia.sp._HMT_894	PSaliva_T0	156443308812182	0.458474189946898	225699985803596	0.000644266576404597	0.00573605080927964	73	72
Leptotrichia.wadei	PSaliva_T1	-102365322159695	0.300559313795022	-147681942638793	0.000659638073853648	0.00581042899096617	73	73
Campylobacter.concisus	PSaliva_T1	-104127981193624	0.30602199191395	-150224922085821	0.000667404349457642	0.00581695580369398	73	73
Leptotrichia.hongkongensis	PSaliva_T1	-0.866513696012123	0.256602000640109	-125011501209906	0.000733135128517969	0.00630426493709816	73	73
Kingella.kingae	PSaliva_T0	-140491821614049	0.416289819763285	-202686854328045	0.000738543114611741	0.00630426493709816	73	71
Simonsiella.muelleri	PSaliva_T0	-132634178039932	0.395509667742631	-191350670910594	0.000797963338937944	0.00674197596572059	73	73
Peptostreptococcaceae_.G.7...Eubacterium._yurii	PSaliva_T0	103644391209036	0.311977320426407	149527249213232	0.000893179809723563	0.0074702311358698	73	73
Streptococcus.salivarius	PSaliva_T0	-100051485428055	0.303390340830547	-144343781860629	0.000974521638993319	0.00806903917086468	73	73
Tannerella.forsythia	PSaliva_T1	0.903174586459041	0.274178938895424	13030054969414	0.000987351303660701	0.0080943255389214	73	73
Fannyhessea.sp._HMT_416	PSaliva_T1	-266936632471863	0.814210675946367	-385108155898757	0.00104370980706106	0.00847246784555449	73	61
Haemophilus.parainfluenzae	PSaliva_T0	-0.980033503109793	0.300377941797062	-141388947484154	0.00110368728167414	0.00887235989539989	73	73
Streptococcus.lactarius	PSaliva_T0	-0.703575091665901	0.216972938605191	-101504429563939	0.00118408666598442	0.00942715153302981	73	73
Veillonella.rogosae	PSaliva_T0	-0.723875270899397	0.22449053294969	-104433126354871	0.00126181966087665	0.0098767977206286	73	73
Leptotrichia.buccalis	PSaliva_T1	-0.800775032221165	0.248384360183707	-115527416785317	0.00126442096423506	0.0098767977206286	73	73
Kytococcus.sedentarius	PSaliva_T0	-187473490318284	0.582570044575559	-270467074780333	0.00129068892224557	0.00989528173721605	73	72
Leptotrichia.sp._HMT_847	PSaliva_T0	-0.941064490983309	0.292374194875407	-135766907429832	0.00128773640147976	0.00989528173721605	73	73
Capnocytophaga.leadbetteri	PSaliva_T1	0.915645252863204	0.284920744632664	132099686551927	0.0013104378215585	0.00995451849771048	73	73
Leptotrichia.hofstadii	PSaliva_T1	-0.670447664270818	0.208839539484183	-0.967251520419098	0.00132574216709697	0.0099792228577845	73	73
Actinomyces.sp._HMT_171	PSaliva_T0	-0.947950069752812	0.29581396103699	-136760286464273	0.00135274680608411	0.0100907599588977	73	73
Treponema.socranskii	PSaliva_T0	0.727102334543725	0.22883160618685	104898693226502	0.00148573289202191	0.010983811023162	73	73
Propionibacteriaceae_.G.2..bacterium_HMT_192	PSaliva_T0	-0.796539032147077	0.251313989146496	-114916291155308	0.00152702830740899	0.0111494533317987	73	73
Olsenella.sp._HMT_807	PSaliva_T1	-11874532601521	0.374830879246073	-171313292970887	0.00153506966162446	0.0111494533317987	73	72
Mycoplasma.hominis	PSaliva_T0	16099507190845	0.511531648025675	232266791849883	0.00164777902548126	0.0118640089834651	73	62
Streptococcus.sobrinus	PSaliva_T0	-0.715418263584916	0.228067765772743	-103213038103535	0.00170763531722639	0.0121889831264091	73	73
Centipeda.periodontii	PSaliva_T0	-0.773684697051608	0.247702542959495	-111619107564803	0.00178748672321316	0.0126499060412008	73	73
Phocaeicola.abscessus	PSaliva_T0	0.816798762181463	0.263879084039653	117839152360344	0.00196579170188196	0.0137171196712316	73	73
Oribacterium.sinus	PSaliva_T0	-0.87742711017957	0.28354368537767	-12658597405976	0.00197142178849825	0.0137171196712316	73	73
Leptotrichia.hongkongensis	PSaliva_T0	-0.791895686825327	0.256348779528305	-114246398028426	0.00200740991220744	0.0138511283942313	73	73
Streptococcus.australis	PSaliva_T0	-0.932235061472619	0.302805251851038	-134493090012937	0.00207932353822465	0.0142287594185951	73	73
Actinomyces.johnsonii	PSaliva_T0	-0.80790429983638	0.263424443968293	-116555952688681	0.0021626957962254	0.0145586351160539	73	73
Lautropia.mirabilis	PSaliva_T0	-111863426956317	0.364495284837924	-161384811326724	0.00214780061923551	0.0145586351160539	73	73
Lactococcus.lactis	PSaliva_T0	-0.968893409570731	0.316813199894387	-139781771713769	0.00222635067607049	0.0148662770950514	73	73
Bifidobacterium.breve	PSaliva_T1	-0.942008293344622	0.30952307090775	-135903069328456	0.00233906656629867	0.0154939769351624	73	73
Treponema.pectinovorum	PSaliva_T0	0.569117320126337	0.18757590405081	0.821062735430283	0.00241283142387618	0.0158557493569006	73	73
Mitsuokella.sp._HMT_131	PSaliva_T1	-108748268344652	0.361157506858354	-156890587446091	0.00260299990671239	0.0169707395492745	73	69
Alloscardovia.omnicolens	PSaliva_T1	-148559214203032	0.495819401535262	-214325641609076	0.00273334437110588	0.0176813214005912	73	70
Acidipropionibacterium.acidifaciens	PSaliva_T0	-146609146070833	0.491014402374349	-211512287985357	0.00282798650077697	0.0181517273073126	73	70
Capnocytophaga.sp._HMT_878	PSaliva_T1	0.830784559039334	0.279525679320095	119856876337317	0.00295748662965384	0.0188369148411798	73	73
Streptococcus.sp._HMT_066	PSaliva_T0	-0.691588521984302	0.23341980197519	-0.99775133100248	0.00304802257180811	0.0192653640416574	73	73
Bifidobacterium.longum	PSaliva_T1	-15404884593668	0.52055600587486	-222245506087517	0.00308325180382504	0.0193403976785389	73	71
Haemophilus.influenzae	PSaliva_T0	-0.885628527210583	0.30052115877555	-12776918842765	0.00320898506098594	0.0199777415826794	73	73
Fretibacterium.fastidiosum	PSaliva_T0	106291858499753	0.362144199769236	153346737144465	0.00333472424314514	0.0206056095024192	73	70
Prevotella.pleuritidis	PSaliva_T1	-0.661795350821701	0.226975342432784	-0.95476887071384	0.00354874804098814	0.0216056130730749	73	73
Limosilactobacillus.fermentum	PSaliva_T0	-143589897590023	0.492098280641812	-20715643317488	0.00352384936365362	0.0216056130730749	73	70
Leptotrichia.sp._HMT_879	PSaliva_T0	-0.634738064595138	0.21924795517868	-0.915733458054864	0.00379074612065949	0.0228564928470744	73	73
Saccharibacteria_.TM7._.G.1..bacterium_HMT_957	PSaliva_T1	-0.787384020826179	0.272119120738606	-113595502212114	0.0038094154745124	0.0228564928470744	73	72
Saccharibacteria_.TM7._.G.1..bacterium_HMT_952	PSaliva_T1	-0.873644093287149	0.30393085295481	-12604020008873	0.00404689457295486	0.0241066813410548	73	73
Capnocytophaga.sputigena	PSaliva_T1	0.951176900499763	0.332057491937721	137225819735914	0.00417675244509077	0.0245558343134172	73	73
Peptostreptococcaceae_.G.6...Eubacterium._minutum	PSaliva_T1	0.811811471087997	0.283662977134067	117119638347543	0.0042112662711416	0.0245558343134172	73	73
Aggregatibacter.sp._HMT_458	PSaliva_T0	-0.886755958797606	0.309849398910166	-127931842423604	0.00421118480374565	0.0245558343134172	73	73
Enterococcus.durans	PSaliva_T0	-0.822756993958026	0.288121561200437	-118698743503995	0.0042956971866678	0.0248729879060206	73	73
Treponema.maltophilum	PSaliva_T1	0.79630791775817	0.279333511337768	114882948397033	0.00436172738235301	0.0250799324485298	73	73
Streptococcus.thermophilus	PSaliva_T0	-0.741916378872159	0.261260496207502	-107035908055316	0.00451478809577067	0.0256978244990773	73	73
Sneathia.vaginalis	PSaliva_T0	223298078806955	0.786649933606258	322151030934827	0.0045312589092576	0.0256978244990773	73	62
Acidipropionibacterium.acidifaciens	PSaliva_T1	-139147170213698	0.490801363782919	-200746932421035	0.0045811122632338	0.0258038160133169	73	70
Oribacterium.asaccharolyticum	PSaliva_T0	-0.772005196001692	0.273004741129707	-111376806781215	0.00468677965833572	0.0262206321425809	73	73
Bacteroidales_.G.2..bacterium_HMT_274	PSaliva_T0	-0.852631458638375	0.302774110876699	-123008717708351	0.004861588850354	0.0270160776382088	73	73
Streptococcus.infantis	PSaliva_T0	-0.674121881947131	0.24080479984429	-0.972552296039861	0.00511891609275783	0.0282564168320232	73	73
Corynebacterium.tuberculostearicum	PSaliva_T0	-0.88005070494141	0.316539433104558	-126964478774981	0.00543213208631615	0.0291138953369974	73	73
Prevotella.maculosa	PSaliva_T1	-0.466330442861425	0.168047782718465	-0.672772617331732	0.00552038836703937	0.0291138953369974	73	73
Lachnospiraceae_.G.8..bacterium_HMT_500	PSaliva_T1	0.516538976362005	0.185995948433369	0.745208219623326	0.00548375673130688	0.0291138953369974	73	73
Oribacterium.sp._HMT_102	PSaliva_T0	0.73358799846213	0.264309564070467	105834376743698	0.00551189493324417	0.0291138953369974	73	73
Leptotrichia.sp._HMT_417	PSaliva_T1	-0.996525028859805	0.35768348313555	-143768171725777	0.00533541991134874	0.0291138953369974	73	73
Leptotrichia.wadei	PSaliva_T0	-0.834749605523821	0.300464519657401	-120428911627324	0.00546614790270661	0.0291138953369974	73	73
Campylobacter.concisus	PSaliva_T0	-0.849175446227244	0.306005512056106	-122510120511672	0.00551960779468706	0.0291138953369974	73	73
Selenomonas.sp._HMT_920	PSaliva_T0	-0.583310491953702	0.210582677959631	-0.841539154040107	0.00560591744301787	0.0293778458406253	73	73
Corynebacterium.urealyticum	PSaliva_T0	-0.958891439585409	0.3471130873908	-138338792464075	0.00573648466417148	0.0298730144775722	73	72
Prevotella.salivae	PSaliva_T0	-0.87181432816323	0.316280351249949	-125776220781704	0.00584306509264151	0.0301071030590074	73	73
Tannerella.sp._HMT_286	PSaliva_T0	-0.890444647166539	0.323111857332891	-128464007665329	0.00585415892814032	0.0301071030590074	73	73
Scardovia.inopinata	PSaliva_T0	-127632614639369	0.467277062804984	-184134940195909	0.00630635925012147	0.0322325028339542	73	67
Cutibacterium.avidum	PSaliva_T0	-107971552304997	0.395939703538983	-155770023067503	0.00639189334930319	0.0324692496516751	73	67
Porphyromonas.endodontalis	PSaliva_T0	0.988201261136222	0.364226935325814	142567305884145	0.00666475097155409	0.0336488646612609	73	73
Streptococcus.mutans	PSaliva_T0	-0.568207391937794	0.210190281476668	-0.819749986545107	0.00686547466378677	0.0344522001310027	73	73
Corynebacterium.simulans	PSaliva_T0	-0.904155204128938	0.334963016707456	-130442022919077	0.0069492032319549	0.0346622908196305	73	71
Stomatobaculum.longum	PSaliva_T0	-0.89591588635685	0.332880829713114	-129253340630067	0.00711525562031306	0.0350680455572572	73	73
Haemophilus.sp._HMT_036	PSaliva_T0	-100198291930554	0.3720322662558	-144555578873755	0.00707551855308543	0.0350680455572572	73	73
Bulleidia.extructa	PSaliva_T0	0.834253272756052	0.310509558954319	120357305945054	0.00721566954386245	0.035352511137977	73	73
Tannerella.sp._HMT_286	PSaliva_T1	-0.867295144382692	0.323107265544478	-125124240378799	0.00726964503565896	0.0354074475854448	73	73
Leptotrichia.shahii	PSaliva_T1	-0.790154573113011	0.295034552199137	-113995208416588	0.00740242232480135	0.0358433080990381	73	73
Streptococcus.sp._HMT_061	PSaliva_T0	-0.696753223097365	0.263820970531399	-100520241968597	0.00826598328309382	0.0397920590604749	73	73
Actinomyces.sp._HMT_448	PSaliva_T1	-134067704298963	0.508371076762134	-193418812135482	0.0083593122783724	0.0400087315982217	73	72
Prevotella.multiformis	PSaliva_T1	-0.860067538671674	0.326669427278829	-12408151728712	0.00846748333503354	0.040293541387401	73	73
Gardnerella.vaginalis	PSaliva_T0	-0.671296356613234	0.256065883856087	-0.968475924652741	0.00875240635339377	0.0411945327128411	73	73
Selenomonas.sp._HMT_136	PSaliva_T1	-0.92578491847734	0.353161061872299	-133562531081705	0.00875632579403386	0.0411945327128411	73	73
Selenomonas.sp._HMT_149	PSaliva_T1	-0.918958474887777	0.351087653062773	-132577683450348	0.00885864366767987	0.0414404347844008	73	73
Neisseria.sicca	PSaliva_T0	109616500783846	0.421476236514726	158143182080456	0.00930133407192814	0.0432668798402051	73	73
Corynebacterium.striatum	PSaliva_T0	-0.90137346215181	0.347092065094846	-130040702383533	0.00940613546778999	0.0434105356328744	73	69
Streptococcus.peroris	PSaliva_T0	-0.613678904652054	0.236460385608716	-0.88535151243969	0.00945162198237723	0.0434105356328744	73	73
Selenomonas.sp._HMT_136	PSaliva_T0	-0.915372150372462	0.353152600840259	-132060286191022	0.00954192932993134	0.0434105356328744	73	73
Treponema.denticola	PSaliva_T1	0.880806982475594	0.339690155220744	127073586559791	0.00951505809345277	0.0434105356328744	73	73
Haemophilus.haemolyticus	PSaliva_T0	-0.814703561888911	0.31562463434763	-117536878853171	0.00984455455217312	0.0445425746950784	73	73
Fannyhessea.sp._HMT_416	PSaliva_T0	-208200568508758	0.812327610542119	-300369927697848	0.0103768362091935	0.0466433947126402	73	61
Selenomonas.sp._HMT_149	PSaliva_T0	-0.899277143857148	0.351071719126641	-12973826758275	0.0104215314273411	0.0466433947126402	73	73
Neisseria.macacae	PSaliva_T0	107396911204579	0.420347818458557	154940991201638	0.0106201997531341	0.0472709967131469	73	73
Neisseria.weaveri	PSaliva_T1	-0.954195979838062	0.373735633399655	-137661380814856	0.0106759376634764	0.0472709967131469	73	73
Selenomonas.sp._HMT_478	PSaliva_T1	-0.918155210249219	0.36577977590653	-132461796859291	0.0120686329007328	0.0531533406479081	73	73
Streptococcus.parasanguinis	PSaliva_T0	-0.628329779815915	0.250859634461217	-0.906488257383275	0.0122553010985949	0.0536898905271777	73	73
Corynebacterium.singulare	PSaliva_T0	-0.943784376090315	0.378042987081231	-136159303905398	0.0125425613717168	0.0546591621883237	73	67
Fusobacterium.sp._HMT_203	PSaliva_T0	0.449019352457733	0.180131887039893	0.647797993053945	0.0126766798125608	0.0549544025382218	73	73
Selenomonas.sp._HMT_478	PSaliva_T0	-0.905304441585708	0.365772542484337	-130607822837045	0.0133218431348789	0.0574504485191652	73	73
Capnocytophaga.endodontalis	PSaliva_T1	0.71653111064728	0.289867527573847	103373587997349	0.0134387288466699	0.0576542356737963	73	73
Haemophilus.aegyptius	PSaliva_T0	-0.805046737115258	0.326059422433695	-116143693532002	0.0135484224326591	0.0578252256404214	73	73
Prevotella.histicola	PSaliva_T0	-0.984878498786982	0.401489621774984	-142087932607815	0.0141646349855203	0.0601452193231323	73	73
Leptotrichia.hofstadii	PSaliva_T0	-0.507548098153299	0.208334826979132	-0.732237124218389	0.0148419254449547	0.0626995625939923	73	73
Corynebacterium.matruchotii	PSaliva_T0	-0.836234643939067	0.343680388136743	-120643157383044	0.0149670512218037	0.0628634709860505	73	73
Parvimonas.sp._HMT_393	PSaliva_T1	0.538224293600563	0.221346331367655	0.776493519263498	0.0150325691488382	0.0628634709860505	73	73
Brevibacterium.paucivorans	PSaliva_T0	-158753473266571	0.653731705472533	-22903284860558	0.0151647968947226	0.0630977478835693	73	67
Enterococcus.durans	PSaliva_T1	-0.693803329852587	0.286361166597296	-100094662333058	0.0154002936430205	0.0637572156821049	73	73
Simonsiella.muelleri	PSaliva_T1	-0.950959048574634	0.393954934186181	-137194390346711	0.0157837573384409	0.0650196570956668	73	73
Prevotella.intermedia	PSaliva_T0	0.504224664830566	0.209630905228512	0.727442423444957	0.0161593106418747	0.0662371743142189	73	73
Cutibacterium.acnes	PSaliva_T0	-0.745416437574386	0.311385890620866	-107540859788568	0.0166717886475188	0.0677815547723815	73	73
Parvimonas.sp._HMT_110	PSaliva_T1	0.495773002262519	0.207154603341807	0.715249251770769	0.0166998033497172	0.0677815547723815	73	73
Methanobrevibacter.oralis	PSaliva_T0	0.756366545032546	0.316708215300982	109120626361277	0.0169305453631768	0.068244153411267	73	73
Selenomonas.sp._HMT_892	PSaliva_T1	-0.721365540363036	0.302184347211117	-104071048774994	0.0169786178776824	0.068244153411267	73	72
Anaerolineae_.G.1..bacterium_HMT_439	PSaliva_T1	0.757604939284145	0.318040533930984	109299288885822	0.0172141363784702	0.0688565455138809	73	70
Corynebacterium.massiliense	PSaliva_T0	-0.959112192463552	0.403303077946571	-138370640372331	0.0174000999145408	0.0692657823521145	73	68
Actinomyces.sp._HMT_169	PSaliva_T0	-0.867352980230074	0.365127536013614	-125132584327819	0.0175261654544525	0.0694338038099841	73	73
Oribacterium.sinus	PSaliva_T1	-0.672259515482282	0.283492780128957	-0.969865469176706	0.0177234231912891	0.0698809257256541	73	73
Stomatobaculum.longum	PSaliva_T1	-0.786821820103821	0.332833681173287	-113514393792701	0.0180783730581803	0.0709426203420536	73	73
Capnocytophaga.sp._HMT_878	PSaliva_T0	0.660435566446033	0.279905038801931	0.952807116538386	0.0182996465229714	0.0714722043444353	73	73
Rothia.dentocariosa	PSaliva_T0	-0.845141270274568	0.358848841742005	-121928111947572	0.0185154493258408	0.0719063089975689	73	73
Johnsonella.ignava	PSaliva_T0	0.462588822289462	0.196568910041418	0.667374599887672	0.0186067985184342	0.0719063089975689	73	73
Eggerthia.catenaformis	PSaliva_T0	0.630105550214254	0.26789872783221	0.909050152530715	0.0186713241962286	0.0719063089975689	73	73
Kytococcus.sedentarius	PSaliva_T1	-107142468281464	0.459633484140965	-154573907658271	0.0197511764861292	0.0757128431968286	73	72
Capnocytophaga.sp._HMT_903	PSaliva_T0	0.52602826020708	0.225944348191173	0.758898362368204	0.0199050972324064	0.0759512465826382	73	73
Prevotella.baroniae	PSaliva_T0	0.607611593553099	0.262016370367583	0.876598232805696	0.0203959405366968	0.0774671502953438	73	73
Veillonella.dispar	PSaliva_T0	-0.519871559204266	0.224453476559096	-0.750016120363207	0.0205491950903069	0.0776928471907495	73	73
Capnocytophaga.sp._HMT_412	PSaliva_T0	0.534316902322265	0.231354101740316	0.770856345243484	0.020914748610685	0.0786294697056434	73	73
Selenomonas.sp._HMT_126	PSaliva_T1	-0.569161655747647	0.246580232637824	-0.821126698211282	0.0209868512137043	0.0786294697056434	73	73
Staphylococcus.aureus	PSaliva_T0	-0.994719197819236	0.431347564549852	-143507645377086	0.0211065244676049	0.0787216317980941	73	68
Capnocytophaga.sp._HMT_324	PSaliva_T0	0.49427455996978	0.214527092003285	0.713087456505976	0.0212215603086441	0.0787957485899432	73	73
Mogibacterium.timidum	PSaliva_T1	0.51308247749669	0.223369915927312	0.740221545851498	0.0216183149908122	0.0799105571981808	73	73
Corynebacterium.pseudodiphtheriticum	PSaliva_T0	-0.943812173497707	0.41164675847016	-136163314223578	0.0218611331918526	0.0804489701460178	73	63
Prevotella.maculosa	PSaliva_T0	-0.384216693910439	0.167836058767714	-0.554307518931343	0.0220655242283984	0.0808418321288226	73	73
Capnocytophaga.sp._HMT_412	PSaliva_T1	0.528358492273749	0.231394576258001	0.762260176614908	0.0224088222799523	0.0817379068185045	73	73
Methanobrevibacter.oralis	PSaliva_T1	0.721586232603888	0.317209155274051	104102887935138	0.0229181485461085	0.0830196168280629	73	73
Escherichia.coli	PSaliva_T0	-105553403893425	0.464157224313581	-152281372345994	0.0229607394367469	0.0830196168280629	73	64
Capnocytophaga.ochracea	PSaliva_T0	0.481754223903597	0.212175131597002	0.695024429753031	0.0231742392521176	0.0831135550273526	73	73
Streptococcus.cristatus	PSaliva_T1	-0.560313898922661	0.246884767937275	-0.808362083316883	0.0232357431335996	0.0831135550273526	73	73
Fusobacterium.necrophorum	PSaliva_T0	0.612768055372367	0.270099060377167	0.884037434700888	0.0232878559980022	0.0831135550273526	73	73
Capnocytophaga.sp._HMT_864	PSaliva_T0	0.478235220143722	0.211641493193687	0.68994758047979	0.0238431226401209	0.0847300667211165	73	73
Veillonella.atypica	PSaliva_T1	-0.606599783148781	0.271633672111841	-0.875138498953067	0.0255387998879103	0.0903680611418365	73	73
Porphyromonas.asaccharolytica	PSaliva_T1	0.655535556453084	0.294857802661607	0.945737896421251	0.0262005591575578	0.0915361307276703	73	73
Prevotella.veroralis	PSaliva_T1	-0.714650581555701	0.321086379139915	-103102284997882	0.026032481828672	0.0915361307276703	73	73
Lactobacillus.acidophilus	PSaliva_T1	-101604591577661	0.456677399790322	-146584440400639	0.026090250381961	0.0915361307276703	73	66
Scardovia.wiggsiae	PSaliva_T1	-111772994718053	0.503308291617267	-161254345185043	0.0263668137973084	0.0917299236309721	73	73
Porphyromonas.asaccharolytica	PSaliva_T0	0.652315559234544	0.294924036574978	0.941092422402388	0.0269798835513802	0.0934412925409776	73	73
Saccharibacteria_.TM7._.G.7..bacterium_HMT_986	PSaliva_T0	-113996495884433	0.515751519441286	-16446217929119	0.0270844326205732	0.0934412925409776	73	65
Dermabacter.hominis	PSaliva_T0	-0.57677678083266	0.262327416176053	-0.83211300140718	0.0278999415288786	0.0954593040740142	73	73
Prevotella.jejuni	PSaliva_T0	-0.675532741580446	0.307091725411074	-0.974587736236235	0.0278228529954706	0.0954593040740142	73	73
Alloprevotella.sp._HMT_473	PSaliva_T0	-0.843592031647565	0.384519228523354	-121704604059139	0.0282434790442694	0.0962370397063995	73	73
Lactobacillus.acidophilus	PSaliva_T0	-0.99632581245522	0.454883676066431	-143739430873881	0.0285034274147946	0.0965376382675937	73	66
Treponema.lecithinolyticum	PSaliva_T0	103944331508499	0.474753066267988	14995997159583	0.028564880888358	0.0965376382675937	73	71
Capnocytophaga.sp._HMT_903	PSaliva_T1	0.492982196928429	0.226227739649084	0.711222970755191	0.0293211775130707	0.0986907926049696	73	73
