# Supplementary material for: Multi‐Omics Signatures of Periodontitis and Periodontal Therapy on the Oral and Gut Microbiome
Source: J Periodontal Res. 2025 Nov 27;60(12):1237–53. doi: 10.1111/jre.70055 (PMC12881887; doi:10.1111/jre.70055)
Supplement: Supplementary file 8 — Table S3: jre70055‐sup‐0008‐TableS3.xlsx. [file JRE-60-1237-s006.xlsx]

## Sheet: Sheet 1 - Supplementary_Table2_
Supplementary_Table3_stool_maaslin2
feature	value	coef	log2fc	q-value
UMGS1241.sp900550525	PStool_T1	-729395137087694	-105229474712494	7.13e-16
UMGS1241.sp900550525	PStool_T0	-650886667344852	-939030967159163	2.35e-11
Zag1.sp001765415	PStool_T1	-622033021716099	-897403955698992	0.00661124551194492
Bifidobacterium.animalis	PStool_T0	-587635064118278	-847778192855908	0.000449
Lawsonella.clevelandensis	PStool_T0	-580692974013335	-837762873888102	318000000
Lawsonella.clevelandensis	PStool_T1	-570865350886359	-823584610739087	228000000
UMGS1688.sp900545885	PStool_T1	-556588355969563	-80298726097383	0.0180899917663373
Desulfovibrio.desulfuricans_A	PStool_T0	-543929486775718	-784724373164607	0.000334015737399343
Desulfovibrio.desulfuricans_A	PStool_T1	-517328312171747	-746346990481637	0.000183793282689893
Cloacibacillus.porcorum	PStool_T1	-516113465661916	-744594337446463	0.00361139170870633
UBA7001.sp900553685	PStool_T0	-498916231711454	-719783973309124	0.000333426545338341
UMGS1293.sp900754495	PStool_T0	-494242087672034	-713040608883051	137000000
WRGP01.sp.	PStool_T1	-489087231975479	-705603724133133	0.0725
Cloacibacillus.evryensis	PStool_T1	-486999014749898	-702591063497489	0.00568156692003757
Megamonas.sp900556715	PStool_T0	-485044485656317	-699771274066907	0.0286949240542145
Desulfovibrio.desulfuricans	PStool_T0	-457673916278747	-660283889359579	0.000192779663273806
UBA7001.sp900553685	PStool_T1	-452449724449675	-652746973715124	0.000219646312686144
Collinsella.tanakaei	PStool_T1	-450409949418768	-649804200393505	943000
UMGS929.sp900546875	PStool_T1	-447606038090976	-645759011425807	11.5
Cloacibacillus.porcorum	PStool_T0	-443978726295328	-640525906686468	0.00241893023579201
Desulfovibrio.desulfuricans	PStool_T1	-442610340524738	-638551743321215	0.000133993545501596
Cloacibacillus.evryensis	PStool_T0	-440331511706673	-635264088286358	0.0159835838912096
Phocaeicola.sp900540105	PStool_T1	-437349207560536	-630961532884304	15900
CAG.145.sp900754795	PStool_T0	-435954617210451	-628949564302164	54.2
QAMH01.sp900544245	PStool_T0	-435517072859884	-628318321237431	287000000
Lawsonella.sp.	PStool_T0	-435159270935508	-627802122175514	334
CAG.145.sp900754795	PStool_T1	-432519692257629	-623994015106902	41.7
UMGS1441.sp.	PStool_T0	-428460903237422	-618138420315434	13600000
CAG.345.sp000433315	PStool_T0	-426459560542551	-615251093134425	0.0344777760595481
Collinsella.tanakaei	PStool_T0	-422867643424131	-610069052120396	13600000
Mitsuokella.multacida	PStool_T0	-418666239608431	-604007707670714	0.000799059095331748
RC9.sp000434935	PStool_T0	-411181928456029	-593210129086674	0.000143458774087907
Faecalicoccus.pleomorphus	PStool_T0	-410662494476463	-592460744260284	144000
Phocaeicola.sp900540105	PStool_T0	-407219978447356	-587494243456911	3760000
CAG.345.sp000433315	PStool_T1	-406593324438529	-586590172826024	0.0339683088453664
Megamonas.sp900556715	PStool_T1	-402524608033565	-580720255845798	0.077833983529191
UMGS1441.sp.	PStool_T1	-398177572044975	-574448808582494	45700000
CAG.1435.sp000433775	PStool_T0	-393182119569195	-56724189406869	0.097494718982151
QAMI01.sp900551915	PStool_T1	-388341127604434	-560257818968144	0.00321332331937998
CAG.495.sp900540425	PStool_T1	-388248434118569	-560124090535765	0.00807173482158127
UMGS929.sp900546875	PStool_T0	-386867603956744	-55813197370899	32000
QAMH01.sp900544245	PStool_T1	-383919967913763	-553879433807435	4170000000
Megamonas.funiformis	PStool_T1	-378512555256082	-546078186382159	132000
Mediterraneibacter.sp900751785	PStool_T0	-374308051954773	-54001237031996	13600
CAG.964.sp000435335	PStool_T1	-373469232012929	-538802208949663	2580
CAG.302.sp900543825	PStool_T0	-373096611190411	-538264630736884	0.00338990436578879
CAG.1435.sp000433775	PStool_T1	-370650999010198	-534736358172552	0.083058723766535
Listeria.grayi	PStool_T1	-370649087787852	-534733600861552	0.0721783309854404
Dialister.sp000434475	PStool_T1	-368066940587362	-531008349900559	179000000
UMGS1688.sp900545885	PStool_T0	-367997924767329	-530908781119256	0.0136926365463949
Enorma.timonensis	PStool_T0	-362442795074712	-522894423060222	90900000
Olsenella_E.provencensis	PStool_T0	-361730077665502	-5218661891884	12500000
RC9.sp000434935	PStool_T1	-359465805663961	-518599535200552	0.000869887902284314
Enterococcus_B.hirae	PStool_T1	-358888744979599	-517767012612931	0.00183632134374133
CAG.964.sp902789345	PStool_T0	-355498330155151	-512875677959144	7460000
Faecalicoccus.pleomorphus	PStool_T1	-354332971939602	-511194421440713	2970000
CAG.628.sp003524085	PStool_T0	-348453772000569	-502712528844275	0.00220429081133787
CAG.964.sp000435335	PStool_T0	-346145461467583	-499382340685504	148000
Collinsella.sp003479805	PStool_T0	-341045988004932	-492025355609792	1.3
CAG.533.sp900553855	PStool_T0	-340417531102916	-491118683953841	0.000189953739291934
Mediterraneibacter.sp900751785	PStool_T1	-340382670964861	-491068391405544	131000
Limosilactobacillus.mucosae	PStool_T1	-337569980088913	-487010536227261	0.0141704365771631
Prevotella.sp000433175	PStool_T1	-335608283007539	-484180405576236	56800000
Olsenella.sp.	PStool_T0	-335193015469827	-483581301158937	0.0612877249442653
Mitsuokella.sp003458855	PStool_T1	-333494526081036	-481130898940726	0.0256723703741247
CAG.273.sp902406115	PStool_T0	-332949709589282	-480344894889877	1420000000
Lawsonella.sp.	PStool_T1	-332040986452009	-479033884526193	14200000
Dialister.sp900543455	PStool_T0	-327175076666259	-472013860608878	228000000
Bifidobacterium.animalis	PStool_T1	-323471738631247	-466671073191031	810000000
UBA5446.sp900545405	PStool_T1	-323292241132708	-466412113040036	1330000
UBA5446.sp900544295	PStool_T1	-322100985093132	-464693493859312	109000
Senegalimassilia.faecalis	PStool_T0	-320389122410026	-462223798055712	45700000
Eubacterium_M.sp900540015	PStool_T1	-313688591263644	-452556974999505	280000
Limosilactobacillus.mucosae	PStool_T0	-312476307649555	-450808019441308	0.0243288396719764
Gabonibacter.sp900543425	PStool_T1	-312228874352584	-450451048650816	0.00898390024302821
UMGS995.sp900547465	PStool_T0	-308972260486649	-445752747976341	6360000000
CAG.485.sp002491165	PStool_T0	-306278832076627	-441866952166214	0.0217129674904383
CAG.710.sp000432595	PStool_T0	-304770567169541	-439690985864413	2760000000
CAG.354.sp001915925	PStool_T0	-301706677452154	-435270727363309	0.00293817844905256
UMGS1293.sp900550385	PStool_T0	-301387429221106	-434810149523563	793000000
Dialister.sp900543455	PStool_T1	-299256327224612	-431735619241593	765000000
Prevotella.sp000433175	PStool_T0	-299003002171137	-431370148443212	1300000000
Phascolarctobacterium.sp000436095	PStool_T0	-294667655484059	-425115565277229	0.0559570748960804
UBA7057.sp900542735	PStool_T0	-294663371815099	-425109385249265	0.00969049069042492
UMGS1045.sp900547995	PStool_T0	-293854038371561	-423941763903846	407000000
Senegalimassilia.faecalis	PStool_T1	-293140593965928	-422912481197889	319000000
CAG.492.sp000434335	PStool_T1	-292225918406954	-421592883304936	10700000
Eubacterium_M.sp900540015	PStool_T0	-292098413004198	-421408931892692	6380000
CAG.273.sp902406115	PStool_T1	-290864673082068	-419629021425289	0.000151733661849534
Propionibacterium.freudenreichii	PStool_T0	-288370766136787	-416031074242894	0.00748955705641911
CAG.451.sp900760545	PStool_T0	-287807989542108	-415219159240621	3320000000
Ruminococcus_E.sp003521625	PStool_T0	-286724674976344	-413656266688872	871000000
UBA5446.sp900544295	PStool_T0	-285390127617111	-411730921831875	15300000
Collinsella.sp900555555	PStool_T1	-285215134026347	-411478459446293	0.00911747440660683
UBA5446.sp004553625	PStool_T1	-284447504698132	-410371004421235	27300000
Clostridium.sp900766315	PStool_T1	-282263787414311	-407220566325162	0.00013608128312132
UMGS1045.sp900547995	PStool_T1	-280236278282306	-404295488955063	6870000000
CAAHEQ01.sp.	PStool_T0	-273612291190858	-394739095627318	0.0233885104473506
Alistipes.sp900544265	PStool_T1	-270303476588567	-389965485209372	7210000000
Gabonibacter.sp900543425	PStool_T0	-267001351104426	-385201525149009	0.0180899917663373
UMGS1613.sp900553395	PStool_T0	-264858660575215	-382110276148355	0.00249018306986497
CAG.1000.sp000434555	PStool_T1	-263318947321317	-379888939472567	0.0960447265454102
QALW01.sp900552055	PStool_T0	-262958175852475	-379368456263574	0.000396987060972071
CAG.302.sp.	PStool_T0	-262895435011602	-379277940363586	0.00233537286385575
UBA5446.sp900543085	PStool_T1	-260014777928862	-375122030675814	227000000
Muribaculum.sp002492595	PStool_T1	-259344647333688	-374155236589409	0.0724612935520211
CAG.312.sp900545715	PStool_T1	-258309030909609	-372661157910126	0.0526672291375064
Latilactobacillus.sakei	PStool_T1	-255459978643447	-368550844334501	0.0060081563341127
Akkermansia.muciniphila_B	PStool_T1	-254291786722818	-366865499643804	0.00709901517700984
Olsenella_B.sp900768455	PStool_T0	-253830483279303	-3661999794535	0.000743698012195161
UMGS1293.sp900754495	PStool_T1	-252437913003643	-364190925222716	0.0273244769870893
Slackia_A.piriformis	PStool_T1	-251550551042096	-362910732521317	0.0034723509315942
Olsenella_E.timonensis	PStool_T0	-250539108904395	-36145152996511	0.00170717261701185
UBA11517.sp900557645	PStool_T0	-249014038518902	-359251318482953	0.00910759697261298
CAG.273.sp003507395	PStool_T1	-247588458017451	-357194640563122	0.0201376842525164
Citrobacter.braakii	PStool_T1	-247587169297461	-357192781333183	0.0203494690068177
Parabacteroides.gordonii	PStool_T0	-247487021601917	-357048298749465	0.000592874083892057
Bifidobacterium.globosum	PStool_T0	-247237800175366	-356688748233297	0.000151151865540427
UMGS995.sp900547465	PStool_T1	-245779954025466	-354585520822457	0.000700816516687101
Enterococcus_B.faecium	PStool_T0	-243979563251404	-351988105981056	0.000858537969988564
Eubacterium_R.sp000434995	PStool_T1	-243109002847199	-350732152803115	407000000
Prevotella.sp900554045	PStool_T1	-241560096108773	-348497552732788	0.000235663722901916
Alistipes.sp900550925	PStool_T0	-241461344522298	-3483550843087	0.000372305496272783
CAG.245.sp000434195	PStool_T0	-241445787622195	-348332640446071	228000000
Barnesiella.sp002159975	PStool_T0	-240333469294166	-346727904310333	0.000704301161111584
Bifidobacterium.bifidum	PStool_T1	-240000593339119	-346247665820756	0.00592225440776234
RQCD01.sp008668455	PStool_T0	-239710755618889	-345829518379117	0.0366250702969758
UBA11940.sp900549005	PStool_T0	-238001916512508	-343364184674665	0.0919617900686074
UMGS1071.sp.	PStool_T1	-236685978390468	-34146568727188	0.000120275202995313
D5.sp900113995	PStool_T1	-236119117533879	-340647879925206	59300000
F23.B02.sp900545805	PStool_T1	-236011133331809	-340492091652385	1560000000
CAG.710.sp000432595	PStool_T1	-235212156349431	-339339411522124	0.00103441060573013
CAG.180.sp900545625	PStool_T1	-234172180538518	-337839043577075	7210000000
Lactobacillus.delbrueckii	PStool_T1	-233070767225444	-336250040052335	0.000950522947259755
Absicoccus.porci	PStool_T0	-232565768196205	-335521480457197	14300000
UBA3631.sp900546275	PStool_T0	-232058277461618	-334789326091112	0.00110802832567432
Enterococcus_C.dispar	PStool_T1	-230876517508151	-333084406866723	0.0316622046158653
UMGS1397.sp.	PStool_T0	-228892507626617	-330222085649559	0.0960447265454102
Olsenella_E.sp002159735	PStool_T0	-227347257251056	-327992760595806	0.00282625216489488
Enterococcus_D.gallinarum	PStool_T0	-224902457227616	-324465659726024	0.0197769055503791
Lactobacillus.delbrueckii	PStool_T0	-224075803795949	-323273050919624	0.00185383714300988
Alistipes.sp900550925	PStool_T1	-223958181102775	-323103357243487	0.000927018214496097
F23.B02.sp900545805	PStool_T0	-223337137950933	-322207381368146	6630000000
Varibaculum.cambriense_A	PStool_T0	-221391117065173	-319399866686792	2700000000
CAG.180.sp900545625	PStool_T0	-221347491095918	-319336927717294	0.000228393762298571
Intestinibacter.sp900540355	PStool_T1	-220776432374857	-318513064132364	0.000916442806203608
Prevotella.sp900554045	PStool_T0	-218712915660107	-315536038801202	0.00129074255881697
UMGS1293.sp900550385	PStool_T1	-217278342325234	-31346638696519	0.00101141646820958
Ruminococcus_E.sp003521625	PStool_T1	-216448293082711	-312268879039308	0.00123773342291559
Clostridium.saudiense	PStool_T1	-215787091252242	-311314966437464	0.00222929211351431
Massilistercora.timonensis	PStool_T0	-215570823499673	-311002958023329	281000000
CAG.628.sp000438415	PStool_T0	-214142975651892	-308943009014191	0.0941844773339577
UBA4877.sp002399345	PStool_T0	-213704158069335	-308309929063981	0.00228094767422646
UBA5446.sp004553625	PStool_T0	-213277361489099	-307694191754206	0.000254309251631232
Clostridium.paraputrificum	PStool_T1	-213112097149874	-30745576571157	0.000250819336961511
AM51.8.sp900761925	PStool_T0	-212911807182905	-307166808369485	1940000000
UBA7057.sp900542735	PStool_T1	-211307803593762	-30485272034586	0.0392529299183489
Phoenicibacter.congonensis	PStool_T1	-210777305225431	-304087372980668	80000000
Prevotella.sp000431975	PStool_T0	-209389290988485	-302084891724344	0.054310054796093
Firm.11.sp900548145	PStool_T0	-209041929780255	-301583755431833	5640000000
Sellimonas.intestinalis	PStool_T0	-208782955961807	-301210135188238	805000000
Olsenella_B.sp900548775	PStool_T0	-208359343396791	-300598991441432	0.055531459515204
Odoribacter.sp900544025	PStool_T1	-207203319884695	-298931202053378	0.0111910298213051
Phoenicibacter.congonensis	PStool_T0	-206714208758563	-298225563857265	191000000
QAMH01.sp.	PStool_T0	-205653318010493	-296695022036098	388000000
Absicoccus.porci	PStool_T1	-205626935161401	-29665695963055	336000000
Parabacteroides.timonensis	PStool_T1	-204865638631662	-29555864090245	0.0486276897525747
UBA3631.sp900546275	PStool_T1	-203933079052913	-294213241822855	0.00346722627778403
UBA737.sp900543215	PStool_T0	-203843070371595	-294083386744681	8740000000
Olsenella_E.sp002160255	PStool_T0	-203140695358952	-293070073797095	0.00162703653823379
Olsenella_E.timonensis	PStool_T1	-203099567448992	-293010738765354	0.0130771911539687
Alistipes.sp900544265	PStool_T0	-202583392282023	-292266055411737	0.00554563486154025
Enterococcus.saccharolyticus	PStool_T0	-202203789292724	-291718404061569	0.020684568964393
CAG.465.sp000433755	PStool_T0	-200831978271536	-289739299104265	0.0252513609004048
Olsenella_E.sp.	PStool_T0	-200030854247498	-288583521447648	0.00604293497798598
CAG.877.sp900554315	PStool_T1	-199314656548167	-287550266578528	0.0330352550854243
Enorma.sp900538305	PStool_T0	-198699998600826	-286663502606056	0.0378296456676647
Eubacterium_R.sp000434995	PStool_T0	-197927627806977	-285549207092043	0.000385508421792963
Collinsella.stercoris	PStool_T0	-196508938754581	-283502471431587	0.00422586508878275
CAG.354.sp900553015	PStool_T0	-195591405196334	-282178750317255	0.00394131210084496
CAG.354.sp900759015	PStool_T0	-194876799338882	-281147791990519	0.00306296559757829
Ruminococcus_C.sp000433635	PStool_T0	-194216206423307	-280194757867172	0.0513580415083944
CAG.354.sp900555085	PStool_T1	-193912568627791	-279756701125354	0.00233667114927488
Fusobacterium_A.sp900015295	PStool_T0	-193737713522149	-279504438531571	0.0749548086290738
UMGS743.sp900545085	PStool_T0	-192473400191989	-27768041996002	0.0570471789376519
CAG.417.sp000432835	PStool_T0	-192415041236285	-277596225784033	0.019700303952802
DNF00809.sp900604965	PStool_T1	-191726592963967	-276603004875651	0.00451521660617562
CAG.1427.sp000435675	PStool_T0	-191521564320236	-276307211068101	0.00213367663288067
UMGS1613.sp900553395	PStool_T1	-191090490176444	-275685302538597	0.038852966862851
Enterococcus_C.dispar	PStool_T0	-190986212255972	-275534861299858	0.0523170828518343
UBA5446.sp900546615	PStool_T1	-190868916638557	-275365639494295	418000000
CACZQA01.sp902783175	PStool_T1	-190300199807585	-274545154542582	0.0336427096450455
Lachnoclostridium_A.sp.	PStool_T0	-189644610651166	-273599339317756	0.00176879774893444
AM51.8.sp900761925	PStool_T1	-189552090125061	-273465860413563	0.000164783049156869
UMGS1241.sp900549955	PStool_T1	-188535583825739	-271999351816499	0.000782940577300189
Terrisporobacter.sp900557165	PStool_T1	-187395141845544	-27035404182725	0.00519327406226486
Ruminococcus_E.sp900314705	PStool_T1	-186955368365184	-26971958280802	0.000466822066458825
Lactobacillus.acidophilus	PStool_T0	-186496111256578	-269057014854941	0.00167657766967694
Firm.11.sp900540045	PStool_T0	-186252077411724	-268704948437162	0.00318269155044137
Pauljensenia.turicensis	PStool_T1	-185983044459814	-268316815931605	0.0379469360053291
Varibaculum.cambriense_A	PStool_T1	-185877039236399	-268163882721476	0.000260201942516985
CAG.485.sp000437495	PStool_T1	-185484108451311	-267597003426417	0.0367896824263445
Odoribacter.sp900544025	PStool_T0	-184868277051244	-266708546519517	0.0233885104473506
UBA6984.sp.	PStool_T1	-183920854701493	-265341704993903	0.013139887855325
CAG.557.sp000435275	PStool_T0	-183526664801667	-264773009180255	0.00820338677094282
Enterocloster.sp900759225	PStool_T1	-183523751949384	-264768806822712	0.0114622796275326
Lactobacillus.porci	PStool_T1	-180616188045102	-260574078796937	0.0725746432344542
UBA1417.sp900549945	PStool_T0	-179653613169454	-259185376797356	0.00403456298725385
UMGS1603.sp900759005	PStool_T0	-178488115245843	-257503918722795	0.00570425861328017
Prevotella.sp002350355	PStool_T0	-178158577780483	-257028496655733	0.0134119519421071
HGM11575.sp900754775	PStool_T0	-177420729968148	-255964007275948	0.00857353073841736
UBA5446.sp900543085	PStool_T0	-177076520816328	-255467418439588	0.0028211889397533
Eubacterium_R.sp003526845	PStool_T1	-176869815136824	-255169205180844	0.00730235197978159
UMGS1004.sp.	PStool_T0	-176024460957491	-253949616898525	0.0161459316264505
UMGS1293.sp.	PStool_T1	-175938101906484	-253825027123901	0.0239144843159882
UMGS1494.sp900552305	PStool_T0	-175781053134538	-253598453639437	0.0024019288050604
UMGS1754.sp900759475	PStool_T0	-175420612054411	-253078447080605	0.0060081563341127
UBA9506.sp003506415	PStool_T0	-175339885096125	-25296198269822	0.057605863199365
CAG.354.sp900754085	PStool_T0	-174876836235506	-252293944403315	0.00431650548184153
QAMH01.sp003149935	PStool_T0	-174563021440803	-25184120535524	0.0439319091827837
UMGS1491.sp.	PStool_T0	-174087793175087	-251155595893001	0.00308587481026091
Prevotella.sp002350355	PStool_T1	-173992963358392	-251018785386728	0.0141704365771631
UBA5446.sp900545405	PStool_T0	-173752408951275	-250671738736516	0.0125467221109853
Clostridium.celatum	PStool_T1	-173737269439517	-250649897037981	0.00436712658337241
Ruminococcus_C.sp000437255	PStool_T0	-173581264559364	-25042482957103	0.0109857335628343
Monoglobus.pectinilyticus	PStool_T0	-172855595253813	-249377910062586	0.000363309055166215
Slackia_A.sp900553655	PStool_T1	-171094226059112	-246836791460217	0.0161229727076945
Olsenella.sp900555995	PStool_T0	-170340815868979	-245749850315157	0.000215244851386522
Prevotellamassilia.sp900539625	PStool_T1	-169998414978095	-245255870247882	0.0483919939947947
Zag111.sp900551965	PStool_T0	-169076000351442	-243925107240365	0.00910759697261298
Firm.11.sp900548145	PStool_T1	-168051323071145	-242446810409569	0.00176879774893444
RQCD01.sp008668455	PStool_T1	-165783005457632	-239174319837394	0.097494718982151
UBA5446.sp900752445	PStool_T1	-165677545300011	-239022172990982	9410000000
RUG115.sp900066395	PStool_T0	-165584018691233	-238887242616307	3670000000
Clostridium.saudiense	PStool_T0	-165028008162201	-23808508898339	0.0296518088602356
Lachnoclostridium_A.sp002160755	PStool_T1	-164970110420792	-238001560198981	0.0016891902604959
HGM11575.sp.	PStool_T0	-164842758942393	-237817830852645	0.014799575563761
Enterococcus.durans	PStool_T0	-164015947443147	-236624994002933	0.0965114895939587
CAG.1427.sp900542265	PStool_T0	-163764927565165	-236262848869804	0.0986668868527012
Eubacterium_R.sp003526845	PStool_T0	-162310017868361	-234163857865283	0.017550434131874
Clostridium.septicum	PStool_T1	-162242657824519	-234066677864079	0.0414514453794463
UBA11517.sp900557645	PStool_T1	-161750488859988	-233356628139671	0.0890614235618482
Enterococcus.durans	PStool_T1	-161599520601332	-233138826981575	0.0980349061370831
UMGS1611.sp900553435	PStool_T1	-161531173101277	-233040222382189	0.0018534995794176
CAG.485.sp000437495	PStool_T0	-160674774919497	-231804700972309	0.0857229175671328
Butyricicoccus_A.sp002395695	PStool_T1	-160314779073125	-231285336750008	0.00308088942274522
Enterococcus_B.faecium	PStool_T1	-160053859501772	-230908909378346	0.0432067761242079
Olsenella_E.sp003609875	PStool_T1	-159880376141491	-230658625794792	0.0140557890173606
CAG.877.sp900552495	PStool_T0	-159399486295338	-229964848398533	0.0400044989343121
CAG.196.sp002102975	PStool_T1	-159023308608508	-22942213871525	0.0132680482349768
Eubacterium_R.sp900546785	PStool_T0	-158347177065424	-228446687091053	0.0128331038309205
Flavonifractor.sp900549795	PStool_T1	-158344513434858	-228442844284446	0.00522779268921944
Olsenella_E.sp002159735	PStool_T1	-158278378447141	-228347431665637	0.0476151440112089
Clostridium.celatum	PStool_T0	-156986693957946	-226483924858682	0.0127941550383706
UBA737.sp900547445	PStool_T0	-156805346133235	-226222295251296	0.000596876368868139
Lactococcus.lactis	PStool_T0	-156560879844784	-225869604949282	0.0420865750142448
Gordonibacter.pamelaeae	PStool_T0	-156151990293054	-225279702020731	0.0112666494482048
Peptacetobacter.sp900550335	PStool_T1	-155196567734722	-223901318633871	0.000659772509443669
HGM14224.sp900761905	PStool_T1	-154132297277755	-222365900923441	0.0332308340900075
UBA6398.sp900550635	PStool_T1	-153635008481365	-221648464843	0.0217129674904383
UBA1390.sp900764045	PStool_T0	-153531583539945	-221499254192908	0.000644956195696254
CAG.269.sp900760175	PStool_T0	-153378926294048	-221279016341297	0.0140066219729375
UMGS1494.sp900552305	PStool_T1	-151577090882903	-218679517329139	0.00554563486154025
CAG.269.sp900554365	PStool_T0	-151216828512957	-2181597685946	0.0707756514001742
Bifidobacterium.globosum	PStool_T1	-150161931290977	-216637873603802	0.0200137151971429
UMGS1537.sp900543695	PStool_T1	-149942656072713	-216321526333822	0.00216397218253921
DNF00809.sp900604965	PStool_T0	-149383446599871	-215514757600535	0.018909396214759
UBA7597.sp900542935	PStool_T0	-149101625027973	-215108175016342	0.0406583528517179
UMGS1901.sp900553755	PStool_T0	-148752998855947	-214605213766836	0.00113370543539475
UMGS1004.sp.	PStool_T1	-148581876192193	-214358335948455	0.0296968023312391
CAG.492.sp000434335	PStool_T0	-148490682821987	-214226771725496	0.01798300296491
Catenibacillus.sp900553975	PStool_T1	-146926154165138	-211969633990932	0.0040151644910186
HGM11588.sp900754755	PStool_T1	-146848162906039	-211857116388198	0.0379469360053291
Cetobacterium_A.sp900766645	PStool_T1	-146810428695978	-21180267743047	0.00911747440660683
CAG.1427.sp900542525	PStool_T0	-146397765935724	-211207330912692	0.0326434102678878
UBA11774.sp003507655	PStool_T0	-146242879102645	-21098387644671	0.00857353073841736
HGM11575.sp900754775	PStool_T1	-145351531903459	-209697934262734	0.037460386914793
UMGS1670.sp.	PStool_T1	-145139813226784	-209392488777832	0.000866003688756534
Clostridium.disporicum_A	PStool_T1	-144970456880557	-209148159216988	0.00262810158480829
Enorma.timonensis	PStool_T1	-144498637936878	-208467468366744	0.0828832175895757
CAG.521.sp.	PStool_T1	-144494156057917	-208461002382192	0.0513566846380217
Terrisporobacter.sp902363255	PStool_T1	-144073567677499	-207854221611509	0.0070867568258249
CAG.1427.sp900538545	PStool_T0	-142738091468011	-205927536706854	0.0602829590662343
Collinsella.stercoris	PStool_T1	-142386924083261	-205420909262353	0.0422305134378376
Ruminococcus_C.sp.	PStool_T0	-141481496058768	-204114652741536	0.000743698012195161
Collinsella.sp900548365	PStool_T1	-141435399793176	-204048149887763	0.0278296186213173
UMGS1663.sp900753245	PStool_T0	-141388344746734	-203980263805612	0.0895129992460313
Catenibacillus.sp900553975	PStool_T0	-141254374248888	-203786985232745	0.00673441618227922
UMGS1670.sp.	PStool_T0	-140877500760758	-203243271720377	0.00148214369819446
CAG.1000.sp000436975	PStool_T0	-140752607372916	-203063088649097	0.0878947594330149
UBA5026.sp900550255	PStool_T0	-139601042057725	-201401731079611	0.0271031012206871
Anaerosacchariphilus.sp900553635	PStool_T1	-139316473929815	-200991186052681	0.000375446963725614
Acidipropionibacterium.acidifaciens	PStool_T1	-138754185737955	-200179975666735	0.0436025328158577
Terrisporobacter.othiniensis	PStool_T1	-138653872489824	-20003525424112	0.00907665319482698
CAG.822.sp000432855	PStool_T1	-138432740487245	-199716228197617	0.020551775774163
Corynebacterium.durum	PStool_T0	-137642793533419	-198576575644767	0.020551775774163
Coprococcus.sp900767685	PStool_T0	-137545887170176	-198436769315086	0.0446466648049851
RUG14215.sp.	PStool_T1	-137206345031211	-197946913555028	0.0389690761822352
Clostridium_P.ventriculi	PStool_T1	-136994012837557	-197640582952223	0.0763104561852829
Eisenbergiella.tayi	PStool_T1	-135866434299691	-19601383098743	0.00319641624632311
CAG.617.sp.	PStool_T1	-135767117759902	-195870547507999	0.0578053855877216
Dialister.sp900543165	PStool_T0	-135521899907885	-195516772928956	0.000277404588634116
Blautia_A.obeum	PStool_T1	-134995524497948	-194757373735393	0.00502630283124372
UBA1409.sp002491605	PStool_T0	-134920105464578	-194648567069963	0.0206332942294409
Clostridium.tertium	PStool_T1	-134256664312686	-193691423810207	0.00713790346425799
UBA1417.sp003531055	PStool_T0	-133679232896532	-192858366369667	0.0143935232682718
Ruminococcus_G.gauvreauii	PStool_T0	-133591394715241	-192731642661118	0.011730634579004
Cetobacterium_A.sp900766645	PStool_T0	-133454596758679	-192534284927583	0.0201376842525164
UCG.010.sp900754535	PStool_T1	-133304968762163	-192318417359031	0.0105187642694445
RUG11247.sp.	PStool_T0	-133117934830832	-192048584433822	0.0199489359958932
Coprococcus.sp900548215	PStool_T0	-133066625442566	-19197456063382	0.0389195501300677
Dialister.sp900543165	PStool_T1	-132579183782458	-191271330968058	0.000319865197848752
UBA5446.sp900546485	PStool_T1	-132429633411967	-191055575390187	7490000000
UBA737.sp900554525	PStool_T0	-131892660135132	-190280886706608	0.00915287172940702
Bifidobacterium.sp900551485	PStool_T0	-131213844313253	-189301562486707	0.0014563004017009
UBA5446.sp900752445	PStool_T0	-130023614958355	-187584424498875	0.00258545742824434
Parabacteroides.sp000436495	PStool_T0	-130022482276464	-187582790384327	0.0379469360053291
CAG.1427.sp900556585	PStool_T0	-129288392121635	-186523722158391	0.0132903318077478
GCA.900066495.sp902362365	PStool_T1	-128775901591952	-185784354612715	0.0441698752910244
Blautia.sp001304935	PStool_T0	-128550510936908	-185459184632419	0.0088492146767407
Bifidobacterium.sp900551485	PStool_T1	-128463885550343	-185334210616807	0.00153011061648471
UBA5446.sp.	PStool_T0	-128336262654527	-185150089697909	0.00103591195882989
Olsenella.sp900555995	PStool_T1	-128158237325584	-184893253438691	0.00657128554513009
Blautia_A.hydrogenotrophica	PStool_T0	-127342125165624	-183715852472707	0.00250874021088874
UMGS1611.sp900553435	PStool_T0	-127299759193889	-183654731295383	0.020705729907262
Arcanobacterium_A.sp.	PStool_T0	-126830599780788	-182977877336715	0.0797745794920557
Blautia.sp001304935	PStool_T1	-126557523451228	-182583911470275	0.00915287172940702
Terrisporobacter.glycolicus_A	PStool_T0	-125829849621667	-181534100044983	0.0236811160436019
UBA5416.sp900539175	PStool_T1	-125759968574636	-181433283004979	0.00233871613512503
UCG.010.sp900754535	PStool_T0	-125756565159253	-181428372914484	0.0182705910485228
UMGS1537.sp900543695	PStool_T0	-124845711957945	-180114289517979	0.0137120640455669
UMGS1241.sp900540495	PStool_T1	-124641733365975	-179820010614896	0.00570439804750298
CAG.449.sp000432895	PStool_T1	-124437016193727	-179524666165709	0.0981028553844292
Terrisporobacter.sp902363255	PStool_T0	-123998220248392	-178891617431413	0.0265567137714543
D5.sp900113995	PStool_T0	-123420540724486	-17805820204705	0.0214200084009693
Clostridium.sp.	PStool_T1	-122952382566277	-17738279259385	0.00540123634165405
UMGS1766.sp.	PStool_T0	-122833728663431	-177211611196632	0.0243557890729402
Clostridium_J.ihumii	PStool_T0	-122817531153025	-177188243128695	0.0076291252428039
UBA5446.sp900759385	PStool_T0	-122667370481568	-176971607072648	0.0214200084009693
Phocaeicola.massiliensis	PStool_T1	-122337275538839	-176495380735749	0.0833742726551055
Methanobrevibacter_A.smithii_A	PStool_T0	-121793035995938	-175710209046151	0
CAG.269.sp001916055	PStool_T1	-121641601468289	-175491735204092	0.0677864649739532
QAKW01.sp.	PStool_T0	-120605453560076	-173996889755286	0.0251336926046473
Merdibacter.sp900543035	PStool_T1	-120502858187651	-17384887592027	0.0532659887846025
HGM12669.sp900761935	PStool_T0	-120414805252493	-173721842387382	0.0172271035594681
Coprococcus.sp900548315	PStool_T0	-120410334062238	-173715391823374	0.0434085594265719
Eubacterium_G.sp900548465	PStool_T0	-120144404125584	-173331736022539	0.00526868986609298
Clostridium.sp900543325	PStool_T0	-119830737359067	-172879210533994	0.0169045524772468
CAG.354.sp900552655	PStool_T0	-118398364565418	-170812733407893	0.0198320947350723
UBA1685.sp.	PStool_T1	-118379613407593	-170785681205487	0.0451494588553909
Turicibacter.sp001543345	PStool_T0	-117523527910959	-169550610904916	0.0494055408191523
UBA4855.sp900540395	PStool_T1	-116888900104847	-168635036516229	0.0750350094781678
Methanobrevibacter_A.smithii	PStool_T0	-115404910462862	-166494092019006	0
Alistipes_A.sp900546005	PStool_T1	-114847522863052	-165689951692906	0.0617500928787904
Terrisporobacter.othiniensis	PStool_T0	-114613464339464	-165352276621649	0.0372650535750967
Actinomyces.massiliensis	PStool_T0	-114300466400494	-164900716047288	0.0342991131590881
Acetatifactor.sp900755865	PStool_T0	-113930809261807	-164367413526475	0.0117444524664783
Clostridioides.difficile_A	PStool_T0	-113158402653268	-163253066342786	0.0195456494960063
GCA.900066495.sp900545985	PStool_T0	-112669777193055	-162548128814485	0.0121994224601092
Anaerosacchariphilus.sp.	PStool_T1	-112447516075394	-162227473802253	0.00493941367026579
Dialister.sp900545785	PStool_T0	-112146986425668	-161793901166952	0.0705543459939677
Ruthenibacterium.sp900759375	PStool_T1	-111893665205132	-161428435898333	0.0421566002285064
RUG11247.sp.	PStool_T1	-111613675972725	-161024496821238	0.0554344993379571
Coprobacter.secundus	PStool_T1	-111233049472221	-160475368856531	0.0430940738548408
Paraclostridium.tenue	PStool_T0	-111011057699747	-160155102427263	0.0304170585185767
Paraclostridium.sordellii	PStool_T0	-110796725668993	-159845886669391	0.0223956928448643
UBA5446.sp900546485	PStool_T0	-110586296274928	-159542301226116	0.00170272493969602
Romboutsia.dakarensis	PStool_T0	-110337055986026	-159182723497327	0.0361071994114022
Fusobacterium_B.sp900554885	PStool_T1	-110230825592671	-159029465435642	0.0431312680832095
Blautia.hansenii	PStool_T0	-110002232940185	-158699675949518	0.0042142356024795
CAG.1427.sp.	PStool_T0	-109846343055193	-158474774385515	0.0228177211615325
Enterococcus_A.gilvus	PStool_T1	-109686916876923	-158244771028737	0.0258950762770559
Lachnospira.sp900551945	PStool_T0	-109577488928294	-158086899869915	0.004378271078033
CAG.83.sp900545585	PStool_T1	-109066031601494	-157349022920915	0.0510523779011315
Limosilactobacillus.sp012843675	PStool_T1	-108913442627135	-157128883564312	0.0318765604196733
CAG.269.sp900754285	PStool_T0	-108829262550234	-157007437384825	0.0330516522643684
UBA7160.sp900757145	PStool_T0	-108456842640147	-156470149027415	0.0679062216004616
Eubacterium_R.sp900546785	PStool_T1	-108455751097804	-156468574264689	0.083322084885811
Coprococcus.eutactus	PStool_T1	-108268043362361	-156197769245629	0.0030239156293911
UBA737.sp900547445	PStool_T1	-108243932414331	-156162984500475	0.025211668282271
Zag1.sp000438175	PStool_T0	-108099408404977	-155954480428891	0.0216602963415611
Clostridium_J.ihumii	PStool_T1	-107977647004889	-155778815860812	0.0176930149165979
Methanobrevibacter.oralis	PStool_T0	-107916976730909	-155691287157412	0.0516920645878512
Clostridium.sp900543325	PStool_T1	-107861816439468	-155611707678497	0.0330516522643684
CAG.269.sp900556695	PStool_T0	-107658146079429	-155317873460092	0.0955318122097217
Limosilactobacillus.sp012843675	PStool_T0	-107469837375785	-155046201427189	0.0374795477731927
Peptacetobacter.sp900550335	PStool_T0	-107163939869629	-154604884612038	0.0243288396719764
DTU089.sp002440045	PStool_T0	-106976057375151	-154333827468984	0.097494718982151
Lawsonibacter.sp900766145	PStool_T0	-106940502041793	-154282531965871	0.032561233710564
Romboutsia.timonensis	PStool_T0	-106892677953589	-154213536390984	0.0717384359683384
Parvimonas.sp001553085	PStool_T0	-106849990736654	-154151951754802	0.0105191033986616
Clostridioides.difficile_A	PStool_T1	-106315665464921	-153381083335052	0.0258354891793054
Massiliomicrobiota.sp002160865	PStool_T1	-105531962818074	-152250439412913	0.00692749521552703
An172.sp002160515	PStool_T1	-105138678527876	-151683050117785	0.00194390055953283
RUG12045.sp.	PStool_T0	-104686252719348	-151030337647452	0.000568603941834158
CAG.1427.sp900556585	PStool_T1	-104639108537019	-150962322969399	0.0513655764694261
SFEL01.sp004557245	PStool_T1	-104331216421937	-150518128541841	0.0964106054121819
CAG.776.sp900758895	PStool_T0	-104274828249524	-150436777605137	0.0171731601724696
GCA.900066495.sp900545985	PStool_T1	-104074004955121	-150147050834206	0.0204154843743055
CAG.460.sp900751815	PStool_T0	-103935306789263	-149946951678143	0.0547959781857578
Clostridium.tertium	PStool_T0	-103847023803876	-14981958625293	0.0472776840838457
Streptococcus.thermophilus	PStool_T1	-103796569606297	-14974679623229	0.0833787823193559
Gemmiger.sp900540775	PStool_T0	-103611123501274	-149479254056222	0.0284309149907111
Collinsella.sp900759435	PStool_T1	-103289408664454	-149015117656562	0.0819863124416311
Holdemanella.biformis	PStool_T1	-103174490711279	-148849326095407	0.0987865745402574
Mitsuokella.multacida	PStool_T1	-55447941099592	-799944696518848	227000000
WRGP01.sp.	PStool_T0	-50354703888194	-726464815849297	0.0243
Ruminococcus_C.sp000437255	PStool_T1	-43568506300064	-628560679780419	11.5
Megamonas.funiformis	PStool_T0	-42357532253762	-611090017267967	1360
Dialister.sp000434475	PStool_T0	-40292581634323	-581299077084515	32800000
CAG.533.sp900553855	PStool_T1	-38753005891656	-559087694194329	259000000
CAG.964.sp902789345	PStool_T1	-37323972374107	-538471098504008	819000
Parabacteroides.gordonii	PStool_T1	-35282637349574	-509020859337142	19200000
Collinsella.sp003479805	PStool_T1	-33319002143492	-480691591597847	2.41
UMGS1279.sp900761625	PStool_T0	-32279388486349	-465693136921841	363000000
Olsenella_E.provencensis	PStool_T1	-32201013015272	-464562417887339	257000000
UBA4877.sp002399345	PStool_T1	-24388306686691	-351848891125683	0.00029888534850737
CAG.245.sp000434195	PStool_T1	-23619851301887	-340762423397671	289000000
Intestinibacter.sp900540355	PStool_T0	-22717679766244	-327746839392638	0.000707526925581686
CAG.354.sp.	PStool_T1	-21007048208394	-303067642739653	0.000809671119824774
UMGS1537.sp900761045	PStool_T1	-20563686343416	-296671283100423	59000000
Barnesiella.sp002159975	PStool_T1	-19740542130174	-284795822356617	0.00522779268921944
UMGS1603.sp900759005	PStool_T1	-19123451207294	-275893082214452	0.00238029493748372
RUG115.sp900066395	PStool_T1	-19015292158521	-274332676981531	87700000
Slackia_A.sp900553655	PStool_T0	-18308759616633	-264139567037445	0.009939411514948
UMGS1071.sp.	PStool_T0	-18307154821625	-264116414739448	0.00505384449472047
QAMH01.sp.	PStool_T1	-18207254623267	-2626751595319	418000000
UMGS1241.sp900549955	PStool_T0	-17586081191328	-253713521233996	0.00225638531140398
UMGS1537.sp900761045	PStool_T0	-17477436860107	-252146114855263	3790000000
Latilactobacillus.curvatus	PStool_T1	-16816453950579	-242610147198379	0.0387319133213247
Ruminococcus_E.sp900314705	PStool_T0	-15699217880363	-22649183781835	0.00510532291820555
Coprococcus.eutactus_A	PStool_T0	-15473819201753	-223240022259814	0.0139848618040382
UBA737.sp900543215	PStool_T1	-15090363477133	-217707925536717	0.00452527973396176
HGM11588.sp900754755	PStool_T0	-14813623848558	-213715416639092	0.038447867059375
UBA1409.sp002491605	PStool_T1	-14776450736952	-213179122001407	0.00969049069042492
Terrisporobacter.glycolicus_A	PStool_T1	-14070219837422	-202990363836662	0.00893680331415431
Clostridium.sp900540255	PStool_T1	-13849120001977	-199800567475283	0.0937383735547289
Ruminococcus_E.bromii	PStool_T0	-13767593702608	-198624391597267	0.0709102552499941
UMGS1901.sp900553755	PStool_T1	-13712260422172	-197826101104455	0.00270520438372364
Enterococcus_C.massiliensis	PStool_T1	-13453364275761	-194091019239132	0.0481143535050182
Olsenella_E.sp002160255	PStool_T1	-13394086075969	-193235815590404	0.0523603077278048
UMGS1418.sp.	PStool_T0	-13373290389106	-192935797247313	0.0162145344979259
Terrisporobacter.sp900557165	PStool_T0	-13354848736114	-192669740434139	0.0706843344638106
Lachnoclostridium_A.sp.	PStool_T1	-12970784690953	-187128867500764	0.039264989773126
Eubacterium_R.sp900539845	PStool_T1	-12885533909063	-185898958698118	0.00911747440660683
Massilistercora.timonensis	PStool_T1	-12866138956971	-185619148686103	0.0101416527797726
Lachnoclostridium_A.sp002160755	PStool_T0	-12747278022621	-183904347880682	0.0201354726918206
Clostridium.paraputrificum	PStool_T0	-11906722384572	-171777693374636	0.0687637336822419
Arabia.massiliensis	PStool_T0	-11773607473333	-169857251151508	0.0394244809162371
CAG.196.sp002102975	PStool_T0	-11612612017338	-167534577691811	0.0987865745402574
GCA.900066495.sp900066495	PStool_T0	-11298006336578	-162995777137131	0.0255954478283854
CAG.822.sp900546055	PStool_T1	-11147898485061	-160830178607311	0.0200137151971429
Paraclostridium.bifermentans	PStool_T0	-11103493899898	-160189555859237	0.0243288396719764
UBA737.sp900554525	PStool_T1	-10957906123848	-158089168234022	0.0350032143559902
Parabacteroides.sp000436495	PStool_T1	-10881478990994	-156986557778445	0.0924200806984195
Massiliomicrobiota.sp002160865	PStool_T0	-10484985846532	-151266370845827	0.00822723149478467
CAG.485.sp002491165	PStool_T1	-4190012175279	-604490978653939	0.00549320234514232
Collinsella.sp900555555	PStool_T0	-2749370012244	-396650248223325	0.0123764759944253
Slackia_A.piriformis	PStool_T0	-1979877720059	-285635976829567	0.0318765604196733
UBA5446.sp900544765	PStool_T1	-1546387125645	-223096503746258	0.00233537286385575
CAG.877.sp900554315	PStool_T0	-272507491261	-393145206247338	0.0158501363561892
Flavonifractor.plautii	PStool_T1	1243397778531	179384380893903	0.0125052212857397
Lysinibacillus.fusiformis_D	PStool_T0	1335808304184	192716401602455	0.00068786333130063
Bacteroides.uniformis	PStool_T0	1567805577149	226186533123093	0.00218092628599656
HGM13618.sp900753975	PStool_T0	1945589072293	280689170620488	0.000396987060972071
Citrobacter.youngae	PStool_T0	3463557943575	499685786902723	0.000164738318356135
CAG.877.sp.	PStool_T0	3878158786213	559500044864946	64400
Clostridium_Q.sp.	PStool_T1	4015658757431	579337097524804	930000
CAG.873.sp001701165	PStool_T0	5270121240098	760317777797298	173000
Acidaminococcus.sp000437815	PStool_T1	5353223462018	772306894142382	0.011730634579004
Alistipes.timonensis	PStool_T0	10147898566771	146403229377248	0.0707445146302965
CAG.238.sp000435615	PStool_T0	10334636372232	149097286436098	0.0998190376032774
UMGS966.sp900761965	PStool_T1	10771419585838	155398736198227	0.0350027470333393
Alistipes.senegalensis	PStool_T1	10829386240812	156235018254907	0.0378381994722517
Prevotella.sp900554545	PStool_T1	10830737027653	156254505989674	0.0168818641580619
Enterocloster.sp900541315	PStool_T1	11340077152084	163602730706098	0.0347455242883129
UBA11517.sp003522085	PStool_T0	11563783898423	166830136841666	0.0265307068226635
UMGS1071.sp900541905	PStool_T0	11830353472911	170675922873322	0.00287542630695549
Anaerococcus.sp.	PStool_T0	11888932102732	171521033860771	0.0176930149165979
Prevotella.sp._HMT_820	PStool_T1	12033311653826	173603990484461	0.0217129674904383
CAG.170.sp900553545	PStool_T0	12190018789131	175864796554226	0.0505642407780196
CAG.56.sp900762665	PStool_T0	12452516750845	179651841630308	0.0223956928448643
TM7x.sp900555265	PStool_T0	12578504334261	181469458248387	0.0294183314224762
Fusobacterium_A.sp900764925	PStool_T0	12606516363997	181873586412241	0.00208731763580976
UMGS1518.sp900552575	PStool_T0	13040147078047	188129555219612	0.0251523051983956
Prevotella.bergensis	PStool_T0	13365780205023	192827448193986	0.00803662097263648
CAG.170.sp900555665	PStool_T0	13419764967514	193606283685278	0.0318040842570657
UBA1232.sp900544815	PStool_T0	13702747837229	197688863513222	0.0414514453794463
Eubacterium_R.sp900764665	PStool_T0	13759440167847	198506760955612	0.0118431102518081
UMGS1907.sp900555945	PStool_T1	13990692396611	201843025391937	0.0408533509627908
Streptococcus.sp900550895	PStool_T0	14172508471923	204466076894001	0.000408641736490819
CAG.83.sp900552475	PStool_T0	14318069192826	206566074195951	0.00488216766628037
Abiotrophia.defectiva	PStool_T1	14711462670663	212241542391886	0.0318765604196733
Angelakisella.sp900547385	PStool_T0	14773691375578	213139312831704	0.0407407556014544
DUOT01.sp.	PStool_T1	14836619995414	214047180909379	0.0535812614168361
CAG.475.sp.	PStool_T0	15847908093349	228636984147386	0.00206939696358271
UMGS874.sp900546315	PStool_T0	15884434899767	229163954572174	0.0276028465575821
Dielma.fastidiosa	PStool_T0	15885688177859	229182035553057	0.011730634579004
Blautia.sp900543715	PStool_T1	16658170105815	240326594019441	0.0028424532312763
CAG.170.sp002404795	PStool_T0	16866389951377	24333057140551	0.0172271035594681
CAG.272.sp000433515	PStool_T1	17079758656279	24640883112994	0.00559429986828069
UC5.1.2E3.sp001304875	PStool_T1	17675319514685	25500095809964	0.00592225440776234
Acinetobacter.baumannii	PStool_T0	18734447061917	270280938700245	0.078715557297968
UC5.1.2E3.sp001304875	PStool_T0	19198925278913	276981942902855	0.00270520438372364
UBA644.sp002299265	PStool_T1	21035705426318	303481079001501	0.00346611918193848
Prevotella.sp900770395	PStool_T1	21118073709608	304669402139791	0.0433999141637664
UBA4871.sp014467055	PStool_T0	22088207677115	318665476778994	3100000000
CAG.631.sp900754115	PStool_T0	22904032005392	330435333905412	160000000
Schaalia.cardiffensis	PStool_T0	22951032073765	331113401561042	0.0857229175671328
CAG.245.sp900761475	PStool_T1	23074592694982	332896004515833	20500000
OM05.12.sp900760755	PStool_T0	23161813362115	33415433275519	1420000000
CAG.465.sp000433135	PStool_T0	24315987432891	350805544837501	0.00262810158480829
Raoultella.ornithinolytica	PStool_T0	24900296907857	35923534865628	0.00129074255881697
Cronobacter.malonaticus	PStool_T0	26174676285746	377620756743196	0.0857229175671328
Fusobacterium_A.sp900555845	PStool_T0	26253202129078	378753645190764	0.0559570748960804
Phil1.sp001940855	PStool_T0	26946168766563	388751040504775	5640000000
Superficieibacter.sp900766525	PStool_T1	29721121029942	428785139195581	0.0636846594084814
Phytobacter.ursingii	PStool_T0	30230409152225	436132613679593	0.00324453500475426
UBA4636.sp900770945	PStool_T0	32164349333116	464033472763066	0.0532161909141275
Pantoea.septica	PStool_T0	33952284542851	489827925368222	0.0657592894539179
CAG.724.sp.	PStool_T1	36451959676975	525890614566563	0.0176004053145646
CAG.274.sp000432155	PStool_T1	37186510004197	536487935710229	1690000000
Enterobacter.ludwigii	PStool_T1	50234809487377	724735105274406	302000000
Bacteroides.uniformis	PStool_T1	100439700450046	144903857747654	0.0733823130358059
Streptococcus.sp900550895	PStool_T1	100524214855609	145025786261443	0.0200277497187211
Porphyromonas.sp.	PStool_T0	100699002652446	145277951749149	0.0500828864310723
CAG.238.sp900551415	PStool_T0	100855619199991	145503901665612	0.0470663553641745
CAG.83.sp003487665	PStool_T0	101142467604722	145917736436604	0.0663575108016735
Phocaeicola.dorei	PStool_T0	101607115288121	146588081345205	0.0604139684650959
UBA4248.sp004554395	PStool_T1	101640884530077	14663680006311	0.0474948062934339
Prevotella.pallens	PStool_T0	102080331679039	14727078828565	0.0492205934070057
Lachnospira.rogosae_A	PStool_T0	102493574527322	147866971693551	0.0192421451391841
Alloprevotella.tannerae	PStool_T0	102851441168514	148383264122098	0.0439319091827837
Zag1.sp900769355	PStool_T0	102854193995115	148387235611384	0.0439515185043917
Phocaeicola.sp002161565	PStool_T0	103055853224391	14867816838141	0.0663575108016735
Alistipes.provencensis	PStool_T0	103058943712207	148682627012856	0.0283147984170774
Prevotella.sp900553155	PStool_T0	103087320298097	148723565772597	0.0252380364884205
HGM13634.sp.	PStool_T1	103515078700853	149340690698951	0.0477994896994206
CAG.170.sp.	PStool_T0	103823067521869	149785024643681	0.0304715544708435
CAG.127.sp900767585	PStool_T1	104058563408048	15012477339082	0.0479179519292104
Bacteroides.sp902388495	PStool_T1	104078638743351	150153735977506	0.0979970234738502
Alistipes.sp900541585	PStool_T0	104104241488097	150190672930384	0.0687612102348908
Bacteroides.sp900765785	PStool_T0	104193414994714	15031932310616	0.00177805502339486
UBA7173.sp001915385	PStool_T0	104324643594363	150508645956095	0.0706843344638106
UMGS403.sp900540865	PStool_T0	104548193226328	150831159901525	0.00857353073841736
RUG410.sp.	PStool_T1	104818702348985	151221422071297	0.0707756255547693
CAG.83.sp900554275	PStool_T0	105192643982687	151760905811821	0.0042142356024795
Ruminococcus_E.sp003438075	PStool_T0	105483574384712	152180629660067	0.054365879803598
Porphyromonas.asaccharolytica	PStool_T0	105623819843375	152382961087787	0.0330171872262596
CAG.831.sp902388455	PStool_T0	105890872264169	152768236290923	0.0255452410545035
CAG.110.sp900544705	PStool_T0	106072799465294	153030701761789	0.00681649139429145
Bacteroides.sp002491635	PStool_T1	106398837237786	153501074839306	0.053296614523582
CAG.127.sp900539705	PStool_T0	106665973913657	153886471596824	0.0217651256513183
Phocaeicola.sp000436795	PStool_T0	106949753096675	154295878416872	0.00252782911014306
UMGS946.sp900547135	PStool_T0	107278661389449	154770392779764	0.020684568964393
Kluyvera.ascorbata	PStool_T1	107320649409462	154830968688014	0.0183869143208707
Peptostreptococcaceae_.G.6...Eubacterium._nodatum	PStool_T1	107408527708281	154957750273922	0.0261059914855588
An92.sp.	PStool_T0	107460709861951	155033033208244	0.0228674054767472
Rothia.sp.	PStool_T0	107566279591568	155185338133631	0.0233885104473506
CAG.170.sp900548625	PStool_T1	107720244708781	155407462844704	0.0745445016524796
CAG.475.sp900547975	PStool_T0	107739409951915	155435112445931	0.057605863199365
Oribacterium.sinus	PStool_T1	107758867642983	155463183960342	0.0228245876040096
Enterocloster.sp005845215	PStool_T1	108262727854616	156190100588966	0.0593593300032164
Hungatella.effluvii	PStool_T0	108325456027669	156280598213154	0.00277391658908862
CAG.590.sp900769115	PStool_T1	108474566870888	156495719687209	0.0049637663881009
QALR01.sp900542425	PStool_T0	108546077217217	15659888730923	0.044564037424629
Enterocloster.bolteae	PStool_T0	108787625193161	15694736737626	0.0314491062751024
Gemella.sanguinis	PStool_T0	108979289944863	157223881163054	0.0397144480976603
CAG.170.sp900751035	PStool_T0	109146852309521	157465622555586	0.0915631586949642
Bacteroides.neonati	PStool_T0	109313764302158	157706425659629	0.0286363866907591
UMGS966.sp.	PStool_T0	109337937675051	157741300464823	0.0226103848861082
UMGS172.sp900539855	PStool_T0	109732213687687	158310120512994	0.0304170585185767
CAG.873.sp900548975	PStool_T0	110046539661384	158763597036469	0.0972349238593593
KLE1615.sp.	PStool_T1	110143592784147	158903615095382	0.00290092842089386
Negativibacillus.sp000435195	PStool_T1	110255774717663	159065459414544	0.0824424172471296
Faecalimonas.sp900555395	PStool_T1	110565529991865	159512341812524	0.0176930149165979
CAG.83.sp902388735	PStool_T0	110655329726041	159641895443693	0.000479500378288697
CAG.170.sp000436735	PStool_T1	110736345580491	159758776615141	0.0824424172471296
Bacteroides.sp900556215	PStool_T0	110830461741045	15989455753324	0.0397144480976603
Phascolarctobacterium_A.succinatutens_A	PStool_T0	110952758551379	160070994535025	0.0557649603057386
Gemella.sanguinis	PStool_T1	111444528604045	160780468751263	0.032121390662539
Hydrogeniiclostridium.mannosilyticum	PStool_T0	111587202021476	160986302983059	0.00401176524130452
Dysosmobacter.sp004553545	PStool_T0	111829247152733	161335500293594	0.0406320343328199
Lactobacillus.crispatus	PStool_T1	111945159470086	161502726419017	0.0862981590767823
UMGS1387.sp900551295	PStool_T0	112050051600419	161654053775276	0.0819863124416311
Ruthenibacterium.lactatiformans	PStool_T0	112080523544221	161698015497487	0.0706687703857138
Bacteroides.oleiciplenus	PStool_T0	112253810368904	161948015540108	0.0378004230837938
Ruminococcus_D.bicirculans	PStool_T0	112290713408366	162001255372134	0.0439319091827837
NSJ.62.sp.	PStool_T0	112333575167433	162063091819383	0.0117335569315128
Enterocloster.citroniae	PStool_T0	112401570699196	16216118863586	0.000467431168894294
An92.sp900199495	PStool_T0	112557300017675	16238585855135	0.0482966615533706
Megasphaera.cerevisiae	PStool_T1	113165978615846	163263996146427	0.0214200084009693
Gemella.haemolysans	PStool_T1	113319606801526	163485634768049	0.0448975654802686
CAG.83.sp900551995	PStool_T0	113673865685243	163996722302778	0.00784765027768498
JAAYBB01.sp.	PStool_T0	113677745157834	164002319198647	0.0501424964185645
CAG.349.sp001940895	PStool_T0	113907720432731	164334103387268	0.0699048486859645
CAG.103.sp900543625	PStool_T0	113947755543716	164391861843347	0.0410027591934478
Methanobrevibacter_A.sp900766745	PStool_T0	114076012987075	164576898220838	0.0014949256443502
HGM11788.sp900760465	PStool_T0	114136044557869	164663505470319	0.0431674030339197
Blautia_A.sp900541345	PStool_T0	114456030020924	165125146911026	0.0477994896994206
TM7x.sp900555425	PStool_T0	114529410429456	165231012462512	0.0433229229879311
CAG.83.sp900547745	PStool_T0	115036311310521	165962315849847	0.0405928143116893
UBA3766.sp900769175	PStool_T0	115446584197533	16655421450935	0.0178578286000451
Blautia_A.caecimuris	PStool_T0	115479224641385	166601304715829	0.0651669915984652
CAG.448.sp003150135	PStool_T0	115538323577291	166686566457583	0.023815797025133
Ruminococcus_C.sp900770195	PStool_T0	115923340470523	167242028420106	0.00181536661663781
Phocaeicola.sp902388365	PStool_T0	116198310785029	167638726729235	0.0273244769870893
Dysgonomonas.sp.	PStool_T1	116435775853629	16798131640609	0.0830841767177117
CAG.83.sp900756715	PStool_T0	116733742913276	16841119200539	0.0126897527634114
Bacteroides.sp900761785	PStool_T0	116734880107349	168412832629639	0.00741358444099888
UMGS966.sp900547185	PStool_T0	116838729921039	168562656240847	0.0115576230055473
UMGS1071.sp900542375	PStool_T0	116845304854368	168572141864555	0.0233677360746051
TM7x.sp900555675	PStool_T0	117403011560227	169376742563369	0.0430940738548408
Phascolarctobacterium_A.sp900553055	PStool_T1	117412677896147	169390688138265	0.020684568964393
Eubacterium_F.sp900539115	PStool_T0	117541483331168	169576515100609	0.0532659887846025
TM7x.sp900557595	PStool_T0	117681516796045	169778540685946	0.0463876485102388
Lachnospira.sp000437735	PStool_T0	117791491522876	169937200678967	0.00222713555696299
UMGS403.sp900540275	PStool_T0	117793285447376	169939788764947	0.0117444524664783
Coprobacter.fastidiosus	PStool_T0	117915179841207	17011564520244	0.0282793300720433
Prevotella.sp._HMT_376	PStool_T1	118299844694413	170670599278564	0.0217129674904383
Dysosmobacter.sp900546705	PStool_T0	118447473998211	170883583343043	0.0651669915984652
Bacteroides.faecis	PStool_T0	118874821470048	171500115421399	0.0554344993379571
Marseille.P3106.sp900169975	PStool_T0	118883189304923	171512187655277	0.00183632134374133
Butyricimonas.synergistica	PStool_T0	118895994885231	171530662202483	0.0778639918043842
Cutibacterium.acnes	PStool_T0	119167833430828	171922842324137	0.00811025284002429
Phocaeicola.salanitronis	PStool_T0	119237058566687	172022713084347	0.0421923799205755
UBA1691.sp900549825	PStool_T1	119587957859084	172528953753339	0.0398875366062047
Negativibacillus.massiliensis	PStool_T1	119602027472516	172549251914864	0.0692271827016049
CAG.317.sp900543415	PStool_T1	119748755754589	17276093607977	0.0131519129548733
Blautia.sp002161285	PStool_T1	119795779013129	172828776301672	0.00758842477126169
CAG.724.sp003524145	PStool_T1	120034389370813	173173018281407	0.0926039328232563
Alistipes.timonensis	PStool_T1	120114906612835	173289180107177	0.0230875240701665
Schaedlerella.glycyrrhizinilytica	PStool_T0	120238577332794	173467599241566	0.0304170585185767
Ruminiclostridium_E.sp.	PStool_T0	120348926214529	173626799026013	0.00519804346815871
Blautia.sp900765525	PStool_T0	120486758776182	173825649379182	0.0551829954619626
Morganella.morganii	PStool_T1	120542927652037	17390668393783	0.0772620721177584
Gemella.sp002871655	PStool_T1	120662246898285	174078825222676	0.0377924660810285
Dysosmobacter.sp900763685	PStool_T1	120766859535326	174229749355349	0.0439319091827837
CAG.83.sp000435975	PStool_T0	120794786330773	174270039204648	0.0373456463255146
TM7x.sp900556885	PStool_T0	120911574249799	174438528556263	0.0369103662369834
Parabacteroides.sp900552415	PStool_T0	121060523100931	174653416325137	0.014799575563761
Phocaeicola.sp900542985	PStool_T0	121249608281765	174926208577831	0.0291201379471247
Alistipes.shahii	PStool_T0	121250498673259	174927493141224	0.0386268708148487
Prevotella.stercorea	PStool_T0	121279438139716	174969243965967	0.0304401083076289
Butyricimonas.sp003479425	PStool_T0	121317474302067	175024118548767	0.0136954884743152
UBA5905.sp.	PStool_T0	121368866573393	175098261923749	0.0676607470823025
Bacteroides.cutis	PStool_T0	121552636890022	175363386448211	0.0118706474035412
Ruminococcus_B.sp900544395	PStool_T1	121829626879381	175762998532236	0.00573025870362397
Dysosmobacter.sp900546705	PStool_T1	121991919760968	175997137667673	0.0517295428716719
Alistipes.sp002161445	PStool_T1	122125198737231	176189418585782	0.0490345563019396
Alistipes.sp001941065	PStool_T0	122281604802904	176415064841093	0.0264472346196807
Eubacterium_R.sp900548085	PStool_T0	122855881068049	177243570360918	0.00363143799883431
Lawsonibacter.sp900764755	PStool_T0	122886925300692	177288357721401	0.0118706474035412
Rothia.sp.	PStool_T1	122913793880662	177327120888479	0.00668124247863699
Amedibacterium.intestinale	PStool_T1	123014910753458	177473001699412	0.00161567716086721
Barnesiella.sp003150885	PStool_T0	123017158191417	177476244067011	0.020705729907262
Pseudoruminococcus.massiliensis	PStool_T0	123153637706864	177673142387128	0.00568156692003757
Alistipes.sp900769445	PStool_T0	123244349788846	177804012257952	0.054522199798752
CAG.460.sp900551525	PStool_T0	123311796282223	177901316979473	0.0778639918043842
Enterocloster.sp900547035	PStool_T0	123407989114621	178040093901743	0.00131051306575162
CAG.127.sp900539705	PStool_T1	123665501257907	178411605393831	0.00524820161863788
Parabacteroides.sp003480915	PStool_T0	124171039105573	179140942339639	0.0188365471311208
Prevotella.buccalis	PStool_T0	124405127113453	17947865994774	0.00865012724959929
ER4.sp900552375	PStool_T0	124508908897676	179628385413173	0.00568156692003757
CAG.110.sp900548795	PStool_T0	124672995658272	179865112568961	0.0821814433240278
Megasphaera.cerevisiae	PStool_T0	124701217274274	179905827754413	0.0103444001542402
Phocea.massiliensis	PStool_T0	124931751710154	18023841864181	0.037460386914793
Odoribacter.sp.	PStool_T0	125122364229608	180513414378358	0.00488216766628037
Veillonella_A.sp.	PStool_T0	125274242472533	180732528366244	0.0125052212857397
Bacteroides.sp900555635	PStool_T0	125610188905353	181217196618878	0.0195947812496328
TM7x.sp900555885	PStool_T0	126081834813592	181897637831751	0.0093639708615471
Faecalibacterium.prausnitzii_F	PStool_T0	126170849978037	18202605956806	0.0461152928679701
Bacteroides.togonis	PStool_T0	126172571211824	182028542783509	0.0152105113885789
Enterocloster.lavalensis	PStool_T0	126184784703126	182046163126842	0.00181536661663781
Phil1.sp.	PStool_T1	126231633186721	182113751201798	0.0482658000999672
Eggerthella.lenta	PStool_T1	126352683675674	182288390141907	0.0418450366723928
Phocaeicola.sp900546355	PStool_T0	126488957347495	182484991492447	0.032121390662539
Amedibacillus.dolichus	PStool_T1	126586515430738	18262573805534	0.000192779663273806
Enterocloster.sp900555905	PStool_T0	126622321957115	182677395953376	0.00812879189454288
CAG.83.sp900545495	PStool_T1	126999588220142	18322167612014	0.0930404017473355
Sporanaerobacter.acetigenes	PStool_T0	127062298232903	183312147544564	0.00102756096470704
Anaerostipes.caccae	PStool_T0	127214541030703	183531787473961	0.0270276998986276
UMGS911.sp003343545	PStool_T0	127264168182356	183603384319544	0.0403167677666407
UBA4871.sp014467055	PStool_T1	127441811342944	183859669226372	0.0348094285682355
HGM13618.sp900753975	PStool_T1	127525458174038	183980346094777	0.0332308340900075
Ezakiella.sp.	PStool_T0	127834145748873	184425688128176	0.00589354207738019
Lawsonibacter.sp900764755	PStool_T1	127971508353299	184623860476385	0.00741358444099888
Alistipes.sp902388705	PStool_T0	128215718574527	184976181351486	0.0659822327342668
Erysipelatoclostridium.ramosum	PStool_T1	128478987972957	185355998807018	0.0378022443296851
TM7x.sp900556355	PStool_T0	128881575833702	185936810317237	0.0367896824263445
Blautia_A.caecimuris	PStool_T1	129071417942444	186210694586071	0.0315156767570479
CAG.873.sp.	PStool_T1	129141387758683	186311639692971	0.0486354566787448
Paraprevotella.sp.	PStool_T0	129258535960924	186480648823393	0.00169597046815271
Muribaculum.sp002358615	PStool_T0	129586142093486	186953284566205	0.0117887145554523
Dysosmobacter.sp014297375	PStool_T0	129656359317154	187054586606575	0.00758842477126169
Lachnoclostridium_B.sp900543315	PStool_T1	129901240480964	187407875447211	0.0022694750029347
Prevotella.sp._HMT_376	PStool_T0	130026982283785	187589282522574	0.009939411514948
Frisingicoccus.sp900549105	PStool_T1	130487809218182	188254115255536	0.0378069553144607
Veillonella.atypica	PStool_T1	130576670717695	18838231530021	0.0593593300032164
Treponema_D.succinifaciens	PStool_T1	130894217726587	188840438795187	0.0161297355136776
CAG.462.sp.	PStool_T0	131295237104124	189418987462461	783000000
Kluyvera.ascorbata	PStool_T0	131705089643721	190010279688832	0.00245093717191726
Paramuribaculum.sp900752995	PStool_T0	132269679672234	190824810923103	0.0790872243566916
CAG.127.sp900553925	PStool_T0	132878930513135	19170377408993	0.0364777430980458
Alistipes.sp900549305	PStool_T0	132972628702764	191838952003447	0.00239702406993319
QALS01.sp.	PStool_T0	133071142340839	191981077140557	0.00976457196156404
Prevotella.sp900554545	PStool_T0	133129552917245	192065345789474	0.00233537286385575
UMGS1202.sp900549565	PStool_T0	133776322382799	192998436890027	0.00906393061318372
Bacteroides.fluxus	PStool_T0	133784566151184	193010330133795	0.0119766220890567
Eubacterium_R.sp900539775	PStool_T1	133795500549438	19302610513593	0.00918777022008378
Negativibacillus.sp.	PStool_T1	133856004261563	193113393541369	0.0397144480976603
HGM11514.sp900757255	PStool_T1	133877461503265	193144349797564	0.00308088942274522
HGM12650.sp.	PStool_T0	133902447325413	193180396719269	0.000764725227331712
CAG.127.sp900319515	PStool_T0	134022778651121	193353998126131	0.0194622919203673
Phocaeicola.coprophilus	PStool_T1	134255714319474	193690053259711	0.0905792986601699
Prevotella.sp._HMT_820	PStool_T0	134831831149939	194521214153995	0.00812879189454288
NSJ.62.sp.	PStool_T1	134974765357756	194727424626787	0.00143262017452156
Paraprevotella.sp900760455	PStool_T0	134991488346981	194751550800409	0.00562583462649944
UBA11524.sp000437595	PStool_T1	135755973674592	195854469991387	0.0968004045973741
UBA738.sp.	PStool_T0	136147964291163	196419992909988	0.0482658000999672
Bulleidia.sp900539965	PStool_T0	136414366212312	196804329640513	0.0744997882424819
UBA1777.sp002320035	PStool_T1	136582424127043	197046785960679	0.0114629936132429
Eubacterium_T.sp900766045	PStool_T1	136635088031347	197122763914251	0.0935602861062821
CAG.488.sp000434915	PStool_T1	136653231712289	19714893971277	0.0794212421187982
Bacteroides.sp003545565	PStool_T0	136699741961714	197216039818966	0.0130394044776576
QALS01.sp.	PStool_T1	136871121498569	197463288226897	0.00677189407016286
Johnsonella.sp900766185	PStool_T1	137104224881975	197799585322151	0.0223896310484341
Clostridium.baratii	PStool_T0	137195560234391	197931354382139	0.00540123634165405
Prevotella.sp900552675	PStool_T0	137767857971854	198757005489889	0.0992257265136426
CAG.317.sp000433535	PStool_T1	138100135296748	199236380338713	0.0118253605203315
CAG.110.sp900769995	PStool_T1	138132424363948	199282963615838	0.0657592894539179
Johnsonella.sp900766185	PStool_T0	138351776457496	199599421793408	0.0218522108678227
Phocaeicola.sartorii	PStool_T0	138573748456933	199919659696212	0.00120238925321885
UMGS1696.sp900763885	PStool_T0	138645679978625	20002343494584	0.0528211170077858
Phocaeicola.sp002161765	PStool_T0	138715441944177	200124080187585	0.0260998952721925
Fusobacterium_A.ulcerans_A	PStool_T1	139303438976881	200972380590725	0.00153321540919864
OM05.12.sp900760755	PStool_T1	139506754843955	201265703383887	0.019523637701602
UBA738.sp003522945	PStool_T1	139901104260094	201834629330927	0.0617500928787904
Alistipes.sp902388705	PStool_T1	139928345434501	201873930038152	0.037460386914793
Mediterraneibacter.lactaris	PStool_T1	140178383394167	202234658562596	0.00602002955989682
TM7x.sp900555265	PStool_T1	140520645487652	202728438387552	0.0112313605948347
Bifidobacterium.subtile	PStool_T1	140551407267116	202772818254233	0.0276162985588284
Butyrivibrio_A.crossotus	PStool_T1	140554242644952	202776908839776	0.0237848831801272
CAG.110.sp900544405	PStool_T1	141010982585565	203435845287074	0.0407407556014544
Lawsonibacter.sp900754605	PStool_T0	141376628541554	2039633608945	0.00228516682747079
TM7x.sp900555885	PStool_T1	141503166163439	204145916094081	0.0024307440658726
CAG.127.sp900553925	PStool_T1	142265319584122	205245471054496	0.0207573234018372
Flavonifractor.plautii	PStool_T0	142301736803027	205298009995613	0.00361139170870633
CAG.81.sp000435795	PStool_T0	142309557353782	205309292665404	1780000000
Saccharibacteria_.TM7._.G.1..bacterium_HMT_488	PStool_T0	143014865915435	206326837829597	0.00829777867840467
Phocaeicola.sp900552645	PStool_T0	143026038094357	206342955876725	0.00293799726035816
Angelakisella.sp900552845	PStool_T0	143059300133996	206390942856362	0.00348483989301147
Blautia_A.sp900551075	PStool_T1	143209419176203	206607518854096	0.0231442573504405
CAG.127.sp900319515	PStool_T1	143336417213724	206790738293032	0.00979988101206997
TM7x.sp900555425	PStool_T1	143494601239748	207018949602924	0.00666341001940002
SFLA01.sp004553575	PStool_T0	143806458570634	207468864627658	0.0501424964185645
An23.sp900545755	PStool_T0	143822550243059	207492080003665	0.030956095825959
Catenibacterium.sp000437715	PStool_T0	143956141486048	207684811427432	0.0349418683377458
CAG.793.sp900557475	PStool_T1	143967156645815	207700702943801	0.0314491062751024
CAG.83.sp003539495	PStool_T0	144022392195768	2077803909978	0.00014476364330408
RC9.sp.	PStool_T1	144646160281066	208680298121124	0.0509688027717164
UBA11517.sp.	PStool_T1	144665388041083	208708037915148	0.0330144704326862
UBA738.sp900763675	PStool_T1	144677493979773	208725503092861	0.0148646007086131
CAG.83.sp900551355	PStool_T0	144793191490575	208892419317939	0.020564803885438
UMGS1601.sp.	PStool_T1	145031282331157	209235911792927	0.00526868986609298
Lawsonibacter.sp900754605	PStool_T1	145040883494746	209249763344024	0.0014563004017009
Methanosphaera.sp900322125	PStool_T0	145265985950246	209574517540265	0.0344635771942695
TM7x.sp900555675	PStool_T1	145352480265777	209699302460347	0.00736684254773699
Bacteroides.nordii	PStool_T0	145405367524095	209775602645649	0.00576884357840352
TM7x.sp900556885	PStool_T1	145688735656353	210184416444803	0.00741358444099888
Streptococcus.anginosus	PStool_T0	145696044120109	210194960329221	0.00437054697942919
CAG.710.sp.	PStool_T1	145833550024822	210393339416044	0.0139671874456875
CAG.274.sp900545305	PStool_T1	146092677125901	21076718079973	0.0838293042612551
TM7x.sp900557595	PStool_T1	146259386373996	211007691405227	0.00811025284002429
CAG.110.sp900546915	PStool_T1	146260036568356	211008629437406	0.0223896310484341
Ruminococcus_A.sp000432335	PStool_T1	147017862463238	212101941097809	0.000161965683207078
UBA1191.sp900542385	PStool_T1	147122569747852	212253001778067	0.0392710538607896
QALW01.sp003150515	PStool_T1	147378550815136	212622304394398	0.0379974479752217
Prevotella.sp002481295	PStool_T0	147446949843583	212720983333541	0.0350027470333393
UBA3388.sp900546465	PStool_T0	147812339189442	213248128730805	0.019180199066434
Eubacterium_G.sp.	PStool_T1	148136303528603	213715510476337	0.00937079310685474
CAG.110.sp900544405	PStool_T0	148644210455408	214448265280872	0.0314491062751024
QALW01.sp003150515	PStool_T0	148880633891727	2147893522	0.0379974479752217
Bacteroides.pyogenes	PStool_T0	149287787547829	215376750760538	0.00123773342291559
CAG.110.sp900546915	PStool_T0	149911857924943	216277093998766	0.0203031769350916
UMGS911.sp900545935	PStool_T0	150674751966788	21737771744966	0.0253557134544106
CAG.83.sp900556015	PStool_T1	150706479232028	217423490217882	0.0239091060934207
QALR01.sp900542425	PStool_T1	151003400138558	217851856537269	0.0018581834343025
Bifidobacterium.pseudocatenulatum	PStool_T1	151523271981411	218601873066851	0.0554344993379571
CAG.617.sp000438115	PStool_T1	151849787097382	219072934805438	0.0535812614168361
UBA7160.sp900757145	PStool_T1	152220256348651	219607408957045	0.0038953834421319
UMGS882.sp900757905	PStool_T0	152240182408999	219636156185494	0.0304170585185767
Prevotellamassilia.sp.	PStool_T0	152584690142153	220133175783663	0.0019274850789924
CAG.110.sp900548795	PStool_T1	152984985782342	220710680318653	0.0217129674904383
Agathobaculum.desmolans	PStool_T0	153370406476744	221266724843123	0.00127550970836289
Clostridium_Q.sp000435655	PStool_T1	153822669119363	221919201914809	0.0490268045527026
UMGS1312.sp.	PStool_T0	154458441142914	222836427060322	0.030383986977672
ER4.sp900317525	PStool_T0	154620192599561	223069785084683	0.0202230230132295
Ligilactobacillus.salivarius	PStool_T0	155056664869252	223699481463652	0.032121390662539
Bacteroides.heparinolyticus	PStool_T0	155369742488662	224151156992588	0.00080717853402627
SFDP01.sp004558185	PStool_T0	156172559020183	225309376421357	0.00013608128312132
Bacteroides.sp002491635	PStool_T0	156231991715324	225395119675903	0.0022735568222847
Ruminiclostridium_E.siraeum	PStool_T0	156249220517585	225419975583486	0.00177106845906246
Bruticola.sp004554425	PStool_T0	156280012084097	225464398423794	0.00910759697261298
Agathobaculum.sp900291975	PStool_T1	156534920339607	225832153299901	0.000306368170773345
UMGS1312.sp.	PStool_T1	156551060923339	225855439240007	0.0257731952727735
Bacteroides.sp.	PStool_T0	156570573309983	225883589663454	6910000000
UBA10677.sp900543755	PStool_T0	156967017139384	226455537210122	0.0920972115318232
UBA738.sp.	PStool_T1	157055398547434	226583044629222	0.0171044009587177
Leuconostoc.lactis	PStool_T0	157213448439269	226811062424386	0.0176930149165979
Pseudoruminococcus.sp902765855	PStool_T0	157258813728502	226876510702191	0.00372295347654167
Parasutterella.excrementihominis	PStool_T0	157997545846545	227942275865437	0.0590614189967449
Bacteroides.sp900553815	PStool_T0	158040567040716	22800434232892	0.00262810158480829
UMGS1851.sp900555605	PStool_T1	158374998121426	22848682439058	0.0112882456576996
UMGS1387.sp.	PStool_T1	159524119004815	230144655390427	0.0243557890729402
Bacteroides.sp902362375	PStool_T1	159680958087879	230370926357782	0.00666341001940002
Prevotella.sp900772835	PStool_T0	160619858347143	23172547310571	0.0507585533100012
Phocaeicola.sp000434735	PStool_T0	160672960926276	231802083933284	0.00187576424147851
Alistipes.onderdonkii	PStool_T1	160771581028781	2319443626661	0.0130506871008633
Gemella.sp900766305	PStool_T1	160774663756341	231948810101864	0.0463876485102388
Alistipes.onderdonkii	PStool_T0	161499413720359	232994403280837	0.0137644223017746
Marseille.P3106.sp900543935	PStool_T1	162080417359631	233832614349954	0.0107844484411294
Ruminiclostridium_E.sp003512525	PStool_T1	162120180365481	233889980241304	0.0141704365771631
Holdemania.sp900120005	PStool_T1	162132521504133	233907784740836	0.0106344920452705
Zag111.sp003258735	PStool_T1	162502033738286	234440878208596	0.000614279577265315
CAG.495.sp001917125	PStool_T1	162621739482557	234613577092222	0.0992257265136426
ZJ304.sp.	PStool_T1	162641899674707	23464266210146	0.0147152650656468
HGM10818.sp900772445	PStool_T0	162731072213531	234771310881005	0.0699975645378943
TM7x.sp900556355	PStool_T1	162744296153871	234790388994155	0.00457652558812501
CAG.170.sp900545925	PStool_T0	162799639601028	234870232710913	0.00308587481026091
Agathobaculum.sp900291975	PStool_T0	162996517156282	235154266983541	0.000181714962032134
Saccharibacteria_.TM7._.G.1..bacterium_HMT_488	PStool_T1	163042824451503	235221074288713	0.00161567716086721
Blautia.sp900556555	PStool_T1	163821383810554	236344298015054	5770000000
CAG.272.sp000433515	PStool_T0	163874624563652	236421108185521	0.00935168738206357
UBA1259.sp900760875	PStool_T0	164815655828964	237778729325308	0.0598525559866715
Bacteroides.congonensis	PStool_T1	165048021103428	238113961554453	0.00493446125856621
Ruminiclostridium_E.sp900539195	PStool_T0	165842653221778	239260373370928	0.00213523964389095
Dysosmobacter.welbionis	PStool_T0	165868102144073	239297088404917	0.000575592231736888
CAG.110.sp900546415	PStool_T1	166051971118832	239562355262977	0.0530266039971705
UMGS1484.sp900552285	PStool_T1	166186742618166	239756789436718	0.0157629928798392
Phascolarctobacterium_A.sp900757795	PStool_T1	166257233464774	239858486231548	0.0915631586949642
Enterocloster.sp900543885	PStool_T0	166786635600029	240622252066717	0.000207745579269442
UMGS882.sp900757905	PStool_T1	166808699936997	240654084176241	0.0138777269022422
CAG.631.sp900754115	PStool_T1	167237820883724	241273174838025	0.00293817844905256
Marseille.P3106.sp900543935	PStool_T0	167242095413927	241279341681551	0.00876855811887037
Veillonella.sp900552445	PStool_T0	167739115961628	241996390760939	0.0117887145554523
Enterocloster.asparagiformis	PStool_T1	168194002877625	242652653858814	0.00206939696358271
HGM13634.sp.	PStool_T0	168671959121783	243342198962022	0.000335573202248004
Phascolarctobacterium_A.succinatutens_A	PStool_T1	168733833495832	243431464814621	0.00119829151713745
UMGS1865.sp.	PStool_T0	169052408731873	243891071727808	0.0197605382169364
CAG.83.sp900549395	PStool_T0	169375462542712	244357139858645	0.000116010913415935
CAG.312.sp002437405	PStool_T1	170162018638055	245491900436778	0.0407407556014544
ER4.sp003522105	PStool_T0	170539570168947	246036592158075	0.00282655717945506
Clostridium_P.ventriculi	PStool_T0	170585454077517	246102788645425	0.00915287172940702
Olsenella_B.sp900768455	PStool_T1	171150897184884	246918550612328	0.0299143081233195
UBA7702.sp.	PStool_T1	171535146296477	24747290490009	0.000589181825714176
Enterococcus_G.italicus	PStool_T1	171556903377288	24750429373268	0.00502630283124372
Pediococcus.acidilactici	PStool_T0	171603885225786	24757207421252	0.096220612690271
CAG.349.sp003539515	PStool_T1	171999897201709	248143398726318	0.0610378088268315
Olsenella_B.sp.	PStool_T1	172527955359834	248905225612344	0.0718378976390909
Klebsiella_A.oxytoca	PStool_T0	173036377768289	2496387240997	0.0870252708351481
CAG.873.sp900555715	PStool_T1	173062114101137	249675853779471	0.0500828864310723
Bacteroides.massiliensis_A	PStool_T1	173896428490883	2508795150121	0.0107924931367838
Anaeromassilibacillus.sp001305115	PStool_T0	174215781981758	251340244709676	0.00278113970018532
Ligilactobacillus.salivarius	PStool_T1	174419242149098	251633775684115	0.0117335569315128
UMGS1253.sp900550065	PStool_T1	174437343345914	251659890190995	0.000372305496272783
HGM12619.sp900753195	PStool_T1	174767043717333	25213554728182	0.0984468172914446
CAG.793.sp900557475	PStool_T0	175006950083061	252481659005935	0.0067351123456449
OM05.12.sp003438995	PStool_T0	175935313305211	253821004022674	0.00181536661663781
Salmonella.enterica	PStool_T1	176109667338218	254072543721452	0.0637437691139492
CAG.488.sp900554995	PStool_T0	176288258907923	25433019689341	0.00241171236892109
Bifidobacterium.sp002742445	PStool_T1	176298290921611	254344670029809	0.0152105113885789
Eubacterium_F.sp003491505	PStool_T1	176682443968613	25489888572566	0.000702946230415259
Bacteroides.finegoldii	PStool_T0	176773100250184	255029675093508	0.00213117699135236
Anaeromassilibacillus.sp001305115	PStool_T1	176926757883295	255251356198792	0.00206939696358271
CAG.81.sp.	PStool_T0	177047539027989	255425606557275	137000000
Bacteroides.acidifaciens	PStool_T0	177315091440071	255811603095364	0.000916442806203608
Ruminiclostridium_E.sp.	PStool_T1	177534941192349	256128779242716	570000000
HGM11386.sp900761915	PStool_T0	177547003599678	25614618161795	0.0828738568666322
Lactobacillus.crispatus	PStool_T0	178307858555394	257243863289397	0.00241893023579201
Dysosmobacter.welbionis	PStool_T1	178438976157721	257433026004048	0.00013608128312132
Streptococcus.equinus	PStool_T0	178515472228119	257543386505459	0.00457652558812501
CAG.83.sp900556015	PStool_T0	178582363397985	257639890064504	0.00596437683197333
Citrobacter.gillenii	PStool_T1	178643945490574	257728734244089	0.0778639918043842
RUG013.sp001486445	PStool_T1	178784489778035	257931496790634	0.000260201942516985
Parasutterella.sp900554375	PStool_T0	178831610036589	257999476953976	0.00497180969595846
CAG.194.sp000432915	PStool_T0	178833776696768	258002602783872	0.000700816516687101
Eisenbergiella.massiliensis	PStool_T0	179057299471757	258325077982874	0.000919768898796546
Phascolarctobacterium_A.succinatutens	PStool_T1	179336065464886	25872725229873	871000000
Enterocloster.sp001517625	PStool_T0	179983283957661	259660991208628	0.00029888534850737
Prevotella.sp000434975	PStool_T1	180214310825468	259994292525125	0.0243288396719764
Fusobacterium.nucleatum	PStool_T0	180956830072831	261065521361061	0.0180899917663373
Phascolarctobacterium_A.sp900553055	PStool_T0	181310083393911	26157515817556	6630000000
Bacteroides.ovatus	PStool_T1	181418600149857	261731714761216	0.0018534995794176
Prevotella.colorans	PStool_T0	181731303698878	262182850620658	0.0276028465575821
Olsenella.sp003862195	PStool_T1	182778792874385	263694058059547	0.0428681175973143
CAG.762.sp900551315	PStool_T0	182966724195681	263965185644808	0.0543722181690244
CAG.273.sp900752095	PStool_T0	183311965202087	264463263132661	0.0269900594418398
UMGS1670.sp900548595	PStool_T1	183392240193025	264579075463994	0.0118456453360931
CAG.170.sp002404795	PStool_T1	183610581841463	264894075877416	0.00723570106548608
CAG.269.sp900553985	PStool_T0	183671447730289	264981886793384	0.00820338677094282
UBA1777.sp002320035	PStool_T0	184187316459477	265726128050733	0.000332644158913472
Phil1.sp001940855	PStool_T1	184587081830668	26630286756927	0.00987159641320058
CAG.83.sp900547745	PStool_T1	184779687461961	266580738758384	0.000207745579269442
Phascolarctobacterium_A.sp.	PStool_T1	184812051661282	266627430428246	0.00208731763580976
Acinetobacter.baumannii	PStool_T1	184818800055606	266637166303271	0.083058723766535
UMGS1124.sp900548725	PStool_T0	185855561689311	268132897170802	0.019648442860452
Holdemania.sp900120005	PStool_T0	185991179229881	268328551924039	0.0028424532312763
UMGS2070.sp.	PStool_T0	186443899099353	268981688634638	0.0815960994609724
Dialister.sp.	PStool_T0	186539430343792	269119511087241	0.0342814533550452
Prevotella.sp003447235	PStool_T1	186998637425418	269782006866644	0.0406320343328199
CAG.245.sp.	PStool_T1	187128295869875	269969064461472	0.00288538177599753
UMGS874.sp900546315	PStool_T1	187844130370426	271001795345514	0.00595523763522312
CAG.1427.sp900548955	PStool_T0	188011844222417	271243755288069	0.0139671874456875
Phascolarctobacterium.sp900544795	PStool_T1	188088636827133	27135454359807	0.07887387162186
CAG.288.sp000437395	PStool_T0	188493797709984	271939067194521	0.0610306404111159
Clostridium_P.massiliamazoniense	PStool_T1	188690036622787	272222180100851	0.0636846594084814
Clostridium.sp900759995	PStool_T1	189023998942112	272703985882786	0.000385508421792963
CAG.180.sp000432435	PStool_T1	189121059511315	27284401468464	0.0425730686296225
Anaeroglobus.geminatus	PStool_T0	189306555737227	273111629169867	0.050488907112303
Eisenbergiella.sp900544445	PStool_T0	189552286858815	273466144240375	0.0400044989343121
Bacteroides.sp900547205	PStool_T0	189712744361814	273697635484225	0.000813189013098741
Dialister.sp.	PStool_T1	190148746568942	274326653706265	0.0277864085603505
UMGS951.sp900547155	PStool_T1	190427692745888	27472908797242	0.0992257265136426
CAG.245.sp900552135	PStool_T1	190840650118591	275324859526117	0.000791273706322629
Ruminiclostridium_E.sp900768735	PStool_T1	191768878890042	276664010571499	0.0513655764694261
Fenollaria.timonensis	PStool_T1	192285893464089	277409904933544	0.098648241254646
Dysosmobacter.sp900763685	PStool_T0	193152642642652	278660359675152	0.000380643655539277
Erysipelatoclostridium.spiroforme	PStool_T1	193531071898591	279206317686022	0.00437043737227677
Enterocloster.sp001517625	PStool_T1	193716576515919	279473944277504	6030000000
Lactiplantibacillus.plantarum	PStool_T0	193771428152379	279553078461409	0.0110155507236498
Lentilactobacillus.buchneri	PStool_T1	194528245692906	280644935373985	0.0230585574019849
UMGS1540.sp900552775	PStool_T1	195232653095545	281661180440538	0.00144298760170347
Prevotella.sp003447235	PStool_T0	195242236913462	28167500696712	0.0332308340900075
CAG.495.sp001917125	PStool_T0	196018075470783	282794305406297	0.0380785188040937
Clostridium_Q.sp000435655	PStool_T0	197547737491656	285001141218047	0.00812879189454288
Leuconostoc.lactis	PStool_T1	197612812069421	285095023988676	0.00147930613898474
Enterocloster.sp900541315	PStool_T0	197707064286971	285231001195529	3930000000
Beduini.sp900550005	PStool_T0	197918604342801	285536188985023	2790000000
UBA5884.sp900551505	PStool_T1	198065090371247	285747523651823	0.00315117523467699
Blautia_A.sp900551075	PStool_T0	198730290765316	286707204961543	0.000796384713118612
Enterocloster.asparagiformis	PStool_T0	199469541114614	287773717774451	0.000166731315371696
Prevotella.multisaccharivorax	PStool_T0	199592308394197	287950833519889	0.00103212762456587
CAG.313.sp900760745	PStool_T0	199791731435063	288238540151985	0.0179207657528481
RC9.sp000433355	PStool_T1	199882552633949	288369567445226	0.0267968700790361
Erysipelatoclostridium.spiroforme	PStool_T0	200142490840634	288744579006948	0.00332494325648565
Phascolarctobacterium_A.sp900551335	PStool_T1	200930948969079	289882083638804	0.018197865357343
CAG.462.sp003489705	PStool_T0	200982711041067	289956760523366	0.000300550370845121
Bacteroides.ndongoniae	PStool_T0	201123277074813	290159554443169	0.000707526925581686
Bacteroides.sp902388495	PStool_T0	201407836695526	290570087196809	0.000157740705121164
Enterocloster.sp.	PStool_T1	201488384855036	290686293627087	23100000
Ruminococcus_B.gnavus	PStool_T0	201957544628337	291363148105414	0.000172024044590336
CAG.390.sp.	PStool_T0	202082425978052	291543313809346	0.00958327576825036
Limosilactobacillus.antri	PStool_T0	202361413825849	291945808193831	0.0527186572580175
Enterobacter.cloacae	PStool_T1	202658200577508	292373980968652	0.0233120923421633
Limosilactobacillus.sp.	PStool_T0	203059895617854	292953504411308	0.0655844288990276
Enterobacter.hormaechei	PStool_T0	203203716104226	293160993513775	0.0790872243566916
SFHK01.sp004556395	PStool_T0	204280091984987	294713875659083	0.0129571412923662
CAG.485.sp900554845	PStool_T0	204319627172434	294770912877953	833000000
CAG.269.sp900553985	PStool_T1	204577070650624	295142325307247	0.00228094767422646
Gemella.sp900766305	PStool_T0	204663665639961	295267255468929	0.00666341001940002
CAG.83.sp900545495	PStool_T0	205150059848132	295968973980974	0.00247013845771642
CAG.274.sp000432155	PStool_T0	205507084291855	29648405137541	0.0398572609212025
Eubacterium_R.sp900539775	PStool_T0	205609679173364	296632064502184	1390000000
CAG.390.sp.	PStool_T1	206031147407107	297240114632897	0.00730235197978159
Enterobacter.mori	PStool_T1	206380413847011	297743999593694	0.0449261071353324
Phil1.sp.	PStool_T0	206847413316488	298417737412407	0.000338755607289797
CAG.448.sp000433415	PStool_T0	207080499016384	298754008995749	0.0590614189967449
UBA5884.sp900551505	PStool_T0	208095902366723	300218926373785	0.00204211175996411
Olsenella_E.sp900540955	PStool_T1	208677975215942	301058679986789	0.00318739824164407
Dialister.sp900765565	PStool_T0	208874875267864	301342746715248	0.00455727281001121
UMGS577.sp900543525	PStool_T0	208955564119785	301459156121769	179000000
UBA636.sp900546285	PStool_T1	209318138474708	30198224034557	0.000988671657383117
Dialister.succinatiphilus	PStool_T0	209719180801835	302560822122104	0.0218194551335501
Bifidobacterium.catenulatum	PStool_T1	210292670471144	303388192824016	0.00958327576825036
Kluyvera.ascorbata_B	PStool_T1	211961491418478	305795792528867	0.0296518088602356
QALR01.sp900552255	PStool_T0	212115677510332	306018236038959	0.020564803885438
CAG.83.sp001916855	PStool_T0	212515073424626	306594442543862	0.00103799354050571
Ruminiclostridium_E.siraeum	PStool_T1	212710909713733	306876974586982	398000000
CAG.1427.sp900548955	PStool_T1	213057262836302	307376656519309	0.00361139170870633
Bacteroides.massiliensis_A	PStool_T0	213389527647959	307856013315349	0.00127286646930975
Tidjanibacter.inops_A	PStool_T0	213789553067774	308433128004746	0.0411090204929967
UMGS911.sp900545935	PStool_T1	214716488957266	309770413815737	0.000409533935006062
Acidaminococcus.provencensis	PStool_T1	215306282683695	310621306300004	0.0218448328360956
Klebsiella_A.michiganensis	PStool_T0	217515808013008	313808977535322	0.0233338752241627
Stomatobaculum.sp.	PStool_T1	218002929556918	314511745371031	0.0211097265706163
Dialister.succinatiphilus	PStool_T1	218765851279566	315612408756882	0.0142151986526272
Proteus.mirabilis	PStool_T1	218915302204104	31582802086457	0.0274650549768004
UMGS1670.sp900548595	PStool_T0	219415265196145	316549314993816	0.00206939696358271
CAG.194.sp000432915	PStool_T1	219679010085742	316929818438096	991000000
Olsenella_E.sp003150175	PStool_T0	220696889105217	318398307451718	0.00457652558812501
Bacteroides.xylanisolvens	PStool_T1	222365155430437	320805107005994	5480000000
Ruminococcus_D.sp000434695	PStool_T1	222970975727773	321679120944632	0.00113057446287413
UMGS902.sp003343845	PStool_T0	223109561756642	321879058321217	0.0106344920452705
Streptococcus.lutetiensis	PStool_T0	223445065509868	322363087922196	12200000
Elizabethkingia.bruuniana	PStool_T0	224189197637966	32343664365317	0.00631316836080306
Phascolarctobacterium_A.sp900770955	PStool_T1	224904814941683	324469061188417	0.0461152928679701
CAG.698.sp000431235	PStool_T0	224979562192858	324576898677006	0.0157506248189693
Ruminiclostridium_E.sp900539195	PStool_T1	225524004643005	325362363099883	615000000
Lactobacillus.johnsonii	PStool_T0	226145723141316	326259313294225	3890000000
V9D3004.sp900760345	PStool_T0	226587539282283	326896719249783	1050000000
Bulleidia.sp900539965	PStool_T1	227880651014041	328762285132506	0.000631305256507352
CAG.510.sp000434615	PStool_T0	228055450449014	329014467410491	2010000000
Ruminococcus_B.gnavus	PStool_T1	230036590610414	331872648496649	833000000
Olsenella_B.sp900548775	PStool_T1	230243622641323	332171332580946	0.00878007172251506
Bacteroides.congonensis	PStool_T0	230404040389687	332402766470981	3180000000
CAG.605.sp000433255	PStool_T0	231235673265177	333602559096292	0.000893994278129143
Paramuribaculum.sp.	PStool_T0	231880484818301	334532825526291	0.0709102552499941
UMGS1670.sp900546215	PStool_T1	232002267512624	334708520815457	0.00638623713349747
Gardnerella.vaginalis	PStool_T1	232006881991829	334715178101722	5720000000
Negativibacillus.sp.	PStool_T0	232272888503414	335098944376831	6630000000
UMGS1907.sp900556165	PStool_T0	233319126984981	336608347445775	0.0265567137714543
UMGS1540.sp900552775	PStool_T0	233844328763934	337366053447736	8260000000
RUG705.sp.	PStool_T1	234207583509972	337890119268424	0.00315552786254049
UMGS1994.sp900556975	PStool_T1	234473582697336	338273874976915	0.000674707684240346
CAG.170.sp003516765	PStool_T0	234743051075894	338662635670337	0.000526351946344475
Anaerovibrio.sp900548165	PStool_T0	235347336170544	339534434779671	0.0253029941450452
CAG.724.sp003524145	PStool_T0	236510091520308	341211936156543	0.000101716576942652
Sellimonas.sp002161525	PStool_T1	237713596967529	342948227496932	2840000
Enterobacter.cancerogenus	PStool_T0	237830057465487	343116244479795	0.0464522382680864
Clostridium_J.sp900548455	PStool_T0	238701061013918	344372836979713	0.0680347558751539
Citrobacter_A.amalonaticus	PStool_T1	239133772604373	344997107845398	0.0403736988858641
Eubacterium_G.sp.	PStool_T0	240113472168453	346410515548057	405000000
Ruminococcus_E.sp003526955	PStool_T0	240443179916572	346886183281211	0.000969676250165063
Sutterella.wadsworthensis_A	PStool_T0	240609234986101	347125750106536	0.0132061735224868
CAG.488.sp900554995	PStool_T1	240629224828316	347154589352767	75100000
CAG.314.sp900551395	PStool_T0	240681246882512	347229641312373	4720000000
Pseudescherichia.vulneris	PStool_T0	241183107556398	347953673217805	0.096220612690271
Kluyvera.ascorbata_B	PStool_T0	241704194340185	348705442536648	0.0106453853010853
Monoglobus.sp900542675	PStool_T1	245612883521337	354344489034671	0.0273625576696785
UMGS1994.sp900553945	PStool_T1	247472766218334	357027732578265	0.00268949837494858
Clostridium_Q.sp900547735	PStool_T1	247905761406733	357652412589297	0.020684568964393
Caecibacter.sp900549385	PStool_T0	248085154086738	357911221519111	0.0433999141637664
UBA738.sp900763675	PStool_T0	249160870519312	359463152281788	300000000
Enterobacter.kobei	PStool_T1	249297907959394	359660855517011	0.00540123634165405
UBA6345.sp.	PStool_T1	249803866631179	360390799583689	0.0398711730482601
Enterobacter.hormaechei_A	PStool_T0	250064228578439	360766422473839	0.0230006753173908
UMGS1326.sp900550775	PStool_T0	251736551092709	363179073871942	0.0335771070808152
UBA1409.sp900553675	PStool_T1	253908172097312	366312060725973	0.0179682603990545
Klebsiella_A.grimontii	PStool_T0	255477871061343	368576657637069	0.00330682672939339
Citrobacter.gillenii	PStool_T0	257830570665693	371970885688966	0.00434039711571793
Olsenella.sp900538935	PStool_T1	258738378648691	373280575764117	0.000231836800692499
Anaeroglobus.micronuciformis	PStool_T1	260238505207773	37544480091161	0.00866374988287128
UBA636.sp900546285	PStool_T0	260918934457258	376426452815518	1920000000
Enterobacter.roggenkampii	PStool_T1	261396169339112	377114957212908	0.0314845622443149
UMGS75.sp900752975	PStool_T1	261802539623907	377701225607547	0.0674308941293901
CAG.245.sp000435175	PStool_T1	264330941945973	381348939098964	0.000152673199853061
Pluralibacter.gergoviae	PStool_T1	264429868598727	381491660090303	0.0960447265454102
Proteus.mirabilis	PStool_T0	266039041534444	383813205904596	0.00479136808011783
HGM12957.sp900760695	PStool_T1	267087758518689	385326184697062	0.00013608128312132
Klebsiella.quasipneumoniae	PStool_T1	267425694867056	385813723790987	0.0203882950001931
HGM12957.sp900760695	PStool_T0	268205470530981	386938702274337	0.000152152378572989
Acidaminococcus.massiliensis	PStool_T1	269034405650774	388134602860882	0.00101141646820958
UMGS775.sp900545325	PStool_T0	269823899510598	389273601737261	0.0516920645878512
UBA1375.sp002305795	PStool_T1	271791192999706	392111806297971	4860000000
Dialister.sp900765565	PStool_T1	272270993254565	392804011746273	7180000000
Dialister.sp900541605	PStool_T0	276036838927733	398236978623706	0.0317847636411369
RUG023.sp.	PStool_T0	277314590001044	400080383760663	0.00410791994150887
UMGS75.sp900752975	PStool_T0	277724467884916	400671712551094	0.0489040400869462
CAG.177.sp000431775	PStool_T1	277803031024185	400785055202514	4590000000
CAG.914.sp000437895	PStool_T1	277835634993464	400832092787307	0.00332494325648565
CAG.170.sp000436735	PStool_T0	279528662438913	403274615086946	11400000
Enterobacter.kobei	PStool_T0	280126236945834	404136732864641	0.0014563004017009
Klebsiella.quasivariicola	PStool_T1	280455200353721	404611326741834	9780000000
Enterobacter.bugandensis	PStool_T0	281915164962299	406717610442503	0.0136926365463949
Enterobacter.cloacae_K	PStool_T1	282386795845865	407398029979354	0.0286363866907591
CAG.877.sp.	PStool_T1	284000668428122	409726355950402	1220000000
Prevotella.sp900313215	PStool_T1	284184150013583	409991063923841	0.00308587481026091
Citrobacter_A.farmeri	PStool_T0	285102142431044	411315447032086	0.0018420934819148
Pantoea.conspicua	PStool_T0	286514670339575	413353294040841	0.0849321377549992
Phytobacter.ursingii	PStool_T1	286554002393429	413410038199883	0.00570951590405146
CAG.170.sp900548625	PStool_T0	289343731456998	417434766485318	539000
Cronobacter.malonaticus	PStool_T1	291839766726907	4210357841911	0.0441318226772532
Pyramidobacter.piscolens	PStool_T1	295566117474402	426411771935125	0.0211097265706163
Paramuribaculum.sp.	PStool_T1	298076971466952	430034168538572	0.0116880877603044
UBA6345.sp.	PStool_T0	298710650177123	430948373671254	0.00976457196156404
Prevotella.sp000436695	PStool_T0	298815619298961	431099812102776	430000000
Cronobacter.sakazakii	PStool_T1	299394514981045	43193498203251	0.000319865197848752
Enterobacter.bugandensis	PStool_T1	299701715879675	43237817924552	0.00727163347326783
QALR01.sp900552255	PStool_T1	300039597464136	432865639331831	0.000317251705982522
Cronobacter.sakazakii	PStool_T0	300454100687372	433463641076425	0.000341798988250087
CAG.1427.sp900551155	PStool_T1	300693110399557	433808459202919	0.0244562333048564
CAG.177.sp000431775	PStool_T0	301755173099173	435340691792768	871000000
Acidaminococcus.fermentans	PStool_T1	301800471627208	435406043754523	174000
CAG.460.sp900544625	PStool_T1	302901935880337	43699512077023	0.00519622241858619
Ruminococcus_D.sp000434695	PStool_T0	303323603275011	437603458229429	302000000
Eisenbergiella.sp900555195	PStool_T0	303554548896682	43793664233253	165000000
CAG.873.sp.	PStool_T0	304456219234153	439237477656916	3570000
Citrobacter_A.farmeri	PStool_T1	305316759585138	440478974953767	0.000620420036521196
UBA3388.sp002358835	PStool_T0	306137353057358	441662841086724	0.0466458674800464
Faecalimonas.umbilicata	PStool_T1	307218372838566	443222422964175	73.1
Caecibacter.sp900549385	PStool_T1	309964871745738	447184783317359	0.00666341001940002
Enterobacter.roggenkampii	PStool_T0	309997676891373	447232111138283	0.00788731212636809
Limosilactobacillus.fermentum	PStool_T0	311370680493415	449212936626072	651000000
CAG.485.sp002361235	PStool_T1	311624590100179	449579250756584	0.000497878312368066
Enterobacter.sichuanensis	PStool_T1	313369464842516	452096572894326	0.0509688027717164
Superficieibacter.sp900766525	PStool_T0	315124070010488	454627933068878	0.045177341106633
HGM11386.sp900761915	PStool_T1	315599056384062	455313193554523	0.000300550370845121
Pseudomonas_E.putida_P	PStool_T1	318506857862555	459508264327433	0.0233885104473506
Enterobacter.cloacae_O	PStool_T1	318749690738095	45985859811274	0.00893099303108553
UMGS1820.sp900555375	PStool_T1	319672837952924	461190418021585	576000000
Enteroscipio.rubneri	PStool_T1	321455032781523	463761581662703	18800000
Akkermansia.sp001580195	PStool_T1	321884419800792	464381056186024	0.0060081563341127
Enterobacter.asburiae_B	PStool_T0	322298359677239	464978245193	0.00288293500471621
Haemophilus.pittmaniae	PStool_T1	324896943669044	468727209431311	0.00288293500471621
Peptostreptococcus.russellii_A	PStool_T0	325134479296184	46906990090262	0.00274271256401321
Klebsiella.quasipneumoniae	PStool_T0	327750642562804	472844226673529	0.00308088942274522
Staphylococcus.xylosus_B	PStool_T0	332027213591034	479014014487965	0.00549320234514232
Eubacterium_R.sp000433975	PStool_T1	334344239017436	48235677558025	179000000
Acidaminococcus.timonensis	PStool_T1	336049116644172	484816394077664	0.00447097182615316
Hafnia.alvei	PStool_T0	336929271102069	486086188549288	0.0179156432982686
Bacteroides.sp902362375	PStool_T0	340598674199411	491380018200845	5060
Acidaminococcus.sp900770265	PStool_T1	340870634958349	491772374639082	0.0918471581524099
CAG.1427.sp000431675	PStool_T1	341186311167439	492227799140463	0.0143935232682718
RUG705.sp.	PStool_T0	341330041741415	492435158526763	45800000
Prevotella.sp000436695	PStool_T1	341902843829986	493261537259354	126000000
CAG.475.sp900550915	PStool_T0	342495200236516	494116126909495	0.0979970234738502
UMGS902.sp003343845	PStool_T1	342593527053438	494257982520654	1110000000
CAG.390.sp900753295	PStool_T0	343287519401901	495259201840197	0.000512574471403597
CAG.390.sp900753295	PStool_T1	343450773777006	495494728117563	0.000432936329646605
Klebsiella.pneumoniae	PStool_T1	343672841693815	495815104399884	3930000000
Fusobacterium.gonidiaformans	PStool_T0	345277565136181	498130230952185	0.0964106054121819
UMGS1907.sp900556165	PStool_T1	345598249471975	498592880653125	0.000231836800692499
Pantoea.brenneri	PStool_T1	350890736258491	506228325094002	0.0407407556014544
Enterobacter_D.kobei_A	PStool_T0	351174896310843	506638281392349	0.00283147923310283
Clostridium_P.massiliamazoniense	PStool_T0	351314513266764	50683970608228	7170000000
Mesosutterella.massiliensis	PStool_T1	351463169691415	50705417196892	4260000000
Bacteroides.xylanisolvens	PStool_T0	351489267078933	507091822540473	1330
Staphylococcus.xylosus	PStool_T0	355093477808842	512291599486832	0.000743698012195161
Enterobacter.asburiae_B	PStool_T1	356169904249583	51384455457477	0.000702946230415259
Pseudomonas_E.putida_P	PStool_T0	357626711582232	515946283289114	0.00914057895136025
Hafnia.paralvei	PStool_T0	358480067325175	517177415387572	0.0114572293355524
Klebsiella.quasivariicola	PStool_T0	360000031749081	519370260524268	19600000
Akkermansia.sp001580195	PStool_T0	362146521752715	522466991007829	0.00183632134374133
Pantoea.brenneri	PStool_T0	362471386424912	522935671659367	0.0338399055626169
Bacteroides.ovatus	PStool_T0	362864036861472	523502146496995	396
Enterobacter.hormaechei	PStool_T1	363482092536387	524393812354189	0.000233836572826233
Klebsiella.pneumoniae	PStool_T0	363493254362453	524409915465302	1380000000
CAG.312.sp001917305	PStool_T0	364460233957578	525804972131829	0.0706687703857138
Haemophilus_D.pittmaniae	PStool_T1	366080395234253	528142370771129	0.00285082065636721
Enorma.massiliensis	PStool_T1	366953956087613	529402652682185	4210000
CAG.485.sp900542185	PStool_T1	368928910626294	532251909801122	25200000
Phytobacter.massiliensis	PStool_T0	371412260454935	535834626283695	0.0570471789376519
UMGS1326.sp900550775	PStool_T1	372134090621003	536876007084645	0.000428863035913364
Enterobacter_D.kobei_A	PStool_T1	373911928569728	539440885076774	0.00118381866702427
Klebsiella.variicola	PStool_T1	374551868754107	540364123607244	0.00287542630695549
Bacteroides.eggerthii	PStool_T0	376141266383068	542657139684546	1170
Citrobacter_A.amalonaticus	PStool_T0	381721145465425	550707203565423	0.000249225355404005
CAG.475.sp000434435	PStool_T1	385505272301574	55616654458603	0.0755589104193091
Olsenella_B.sp000752675	PStool_T1	386037990948694	556935095136419	851000000
Campylobacter_B.sp900539505	PStool_T0	387857620190928	559560265220447	0.06032866346109
Enterobacter.chengduensis	PStool_T0	388346461840162	560265514643577	0.0014563004017009
CAG.349.sp003539515	PStool_T0	390892965188924	563939342396442	52800000
Pseudomonas.oleovorans	PStool_T0	391073549942287	564199871124579	0.0672178975505472
Peptoniphilus_B.duerdenii	PStool_T1	402109499541139	580121380882344	0.0106453853010853
CAG.568.sp000434395	PStool_T0	407005768102992	58718520325539	0.0389690761822352
CAG.873.sp900540625	PStool_T1	409056060099294	590143149350829	0.0304715544708435
UBA6398.sp003150315	PStool_T0	409972884021627	591465846676948	243000000
Enterobacter.cancerogenus	PStool_T1	411207619162277	593247192941174	7770000000
Pluralibacter.gergoviae	PStool_T0	414291881871135	597696843456043	0.0027904792109348
CAG.873.sp001701165	PStool_T1	422115514282831	608983959138135	255000000
Enterobacter.hormaechei_A	PStool_T1	424412429451505	612297707261323	1090000000
CAG.460.sp000437315	PStool_T1	425310226488647	613592954594533	319000000
UBA6398.sp003150315	PStool_T1	428833057460868	618675325368046	50400000
CAG.460.sp900544625	PStool_T0	429866490590367	620166254219065	2480000000
Serratia.marcescens_I	PStool_T0	434440210855007	626764737763275	0.0667530894308342
UBA1394.sp900538575	PStool_T0	435579699496628	62840867237569	7180000
UMGS1668.sp900553955	PStool_T1	436979088383528	630427563783096	570000000
CAG.475.sp000434435	PStool_T0	441586885238136	637075209454662	0.0372650535750967
Enterobacter.chengduensis	PStool_T1	442730025835815	638724412725973	0.000159781836527723
Pediococcus.pentosaceus	PStool_T0	442877243137578	638936802397159	66800000
Olsenella_E.sp003150175	PStool_T1	443960259425596	640499264625085	5060
Dialister.sp900541605	PStool_T1	447298368393707	645315137879326	772000000
CAG.793.sp000433915	PStool_T1	449279831230069	648173784487051	13200000
CAG.460.sp000437315	PStool_T0	449954425526046	649147018332468	93600000
Hafnia.alvei	PStool_T1	456863054491008	659114063079561	0.000493156748666512
Eubacterium_R.sp000433975	PStool_T0	459224451248838	662520838471654	1170
CAG.568.sp000434395	PStool_T1	459403341130323	662778922016538	0.0149100813832102
Clostridium_P.perfringens	PStool_T0	466065010145819	672389678869237	3250
Clostridium_Q.sp.	PStool_T0	466830364616448	673493851968536	159
CAG.914.sp000437895	PStool_T0	469883515950973	677898618257939	6830000
Serratia.marcescens_I	PStool_T1	473633095046993	683308117425188	0.0396370800653712
Bifidobacterium.vaginale	PStool_T1	473792789296598	683538507527151	0.0461152928679701
CAG.724.sp.	PStool_T0	481662413702977	694891975631893	0.000871109336337153
UMGS1519.sp900552585	PStool_T0	482854657604433	696612019996055	0.00174992632396946
Duodenibacillus.sp900542805	PStool_T1	484199228903034	698551826340667	0.0532659887846025
UBA1394.sp900538575	PStool_T1	487036707483387	70264544261717	51500
CAG.793.sp000433915	PStool_T0	488104001009446	704185221694389	893000
CAG.485.sp900541835	PStool_T0	490884787990012	708197049281021	0.0214464592291415
UMGS1668.sp900553955	PStool_T0	508468820752546	733565446146357	9970000
CAG.873.sp900540625	PStool_T0	511983317442551	738635793092249	0.00470977074218979
Mesosutterella.massiliensis	PStool_T0	513444040331253	740743170759891	31200
Pseudomonas.stutzeri	PStool_T1	522418358692958	753690375355682	0.0869288925739505
CAG.552.sp000435495	PStool_T0	525825136718588	758605317118669	0.011730634579004
Lactobacillus.gasseri	PStool_T0	536170706107814	773530818771678	148000
CAG.552.sp000435495	PStool_T1	549479107088702	792730782868966	0.00736684254773699
Lactobacillus.paragasseri	PStool_T0	550100606145742	793627416476474	232000000
Hafnia.paralvei	PStool_T1	554378538201848	79979916783908	1320000000
Pseudomonas.stutzeri	PStool_T0	560557222151265	808713124532123	0.0604139684650959
Duodenibacillus.sp900542805	PStool_T0	566264844150409	816947482485556	0.019523637701602
CAG.485.sp900760735	PStool_T1	570099914209229	822480319040878	2680
Klebsiella.variicola	PStool_T0	595355217848561	858916020357487	27300000
CAG.312.sp.	PStool_T0	598170593588663	862977748975972	0.000360147815398136
Oxalobacter.formigenes	PStool_T0	610177481381596	880300026451346	0.00222713555696299
CAG.485.sp900321585	PStool_T1	614461352254808	886480345715938	0.019648442860452
CAG.312.sp.	PStool_T1	629077564515742	907567082661369	0.00013056282770577
Mesosutterella.multiformis	PStool_T1	696458322528399	100477696809757	0.00851705111352553
Mesosutterella.multiformis	PStool_T0	732253620201526	105641866653773	0.00526868986609298
UBA7173.sp900548705	PStool_T0	818173571601636	118037495433609	0.00367631667822875
Methanobrevibacter_A.smithii	PStool_T1	-0.253308252424768	-0.365446559589462	0
Methanobrevibacter_A.smithii_A	PStool_T1	-0.351331288445088	-0.506863907548859	3.47e-134
Butyricicoccus.pullicaecorum	PStool_T1	-0.364140649013855	-0.525343908518377	0.0883349494039562
Christensenella.timonensis	PStool_T0	-0.445645301476273	-0.642930266435286	0.0857229175671328
CAG.590.sp900552885	PStool_T0	-0.487916370216454	-0.703914527679822	0.0965114895939587
Marvinbryantia.sp900066075	PStool_T0	-0.528908459789819	-0.763053612022991	0.0835761159948632
Acutalibacter.sp900759575	PStool_T0	-0.566289361217397	-0.816982853136517	0.0643258173116728
Coprococcus.sp000433075	PStool_T0	-0.574758001582223	-0.829200518593924	0.0333724461860203
CAG.45.sp000438375	PStool_T0	-0.58650378665451	-0.84614610446906	0.0265567137714543
UMGS1322.sp900550765	PStool_T1	-0.597155959341047	-0.861513941178621	0.0964106054121819
Mobilibacterium.sp900315625	PStool_T1	-0.610651304561875	-0.880983608803793	0.0679096566858478
AM51.8.sp003478275	PStool_T0	-0.611008241817843	-0.881498560412887	0.0270735867033691
Acutalibacter.sp900759575	PStool_T1	-0.61433954138384	-0.886304609776467	0.0379974479752217
UBA1191.sp900066305	PStool_T0	-0.627545276456784	-0.905356458277496	0.0505835562764007
X1XD42.69.sp014287635	PStool_T0	-0.633380672211652	-0.913775154794669	0.0439319091827837
Anaerobutyricum.sp002161065	PStool_T0	-0.641133329962047	-0.924959875684873	0.0755589104193091
CAG.460.sp900546715	PStool_T0	-0.643644983997986	-0.928583426506951	0.0348918402275906
UBA1777.sp900546515	PStool_T0	-0.644704872947469	-0.930112523038262	0.0956942534568129
Veillonella.sp900549845	PStool_T1	-0.652674134292589	-0.941609736860415	0.0467236652066765
Clostridioides.difficile	PStool_T0	-0.654939358300646	-0.944877764303342	0.0643258173116728
UBA1777.sp900546515	PStool_T1	-0.669035264875379	-0.965213858815543	0.0749257919134965
Mobilibacterium.sp900315625	PStool_T0	-0.680213808017616	-0.981341087571213	0.0397144480976603
Intestinimonas.butyriciproducens	PStool_T1	-0.681270431244171	-0.982865472660251	0.099834913079052
UMGS1484.sp.	PStool_T0	-0.699146939581833	-100865582258741	0.0233885104473506
UMGS1224.sp900549775	PStool_T1	-0.702264186912551	-101315305985266	0.083322084885811
CAG.791.sp000431495	PStool_T1	-0.702539685614915	-101355052046433	0.0740652554911733
Agathobaculum.sp900555465	PStool_T0	-0.708392806277352	-102199478861775	0.0392529299183489
Ruminococcus_E.bromii_A	PStool_T0	-0.71518805192864	-103179825582049	0.0440779124976165
CAG.145.sp900545135	PStool_T0	-0.729044511470228	-105178890128541	0.0956066668813861
Prevotellamassilia.timonensis	PStool_T1	-0.738161052190329	-106494128937237	0.0837243671556569
Ruminococcus_E.bromii_A	PStool_T1	-0.745142520990863	-107501341978902	0.032121390662539
Ruminococcus.sp002438605	PStool_T1	-0.747878368282427	-107896041310919	0.0216104035380748
Evtepia.sp004554585	PStool_T0	-0.763818420480358	-110195704736665	0.0523603077278048
Anaerosacchariphilus.sp.	PStool_T0	-0.770237242729442	-111121745039375	0.0727778332974979
CAG.877.sp900768815	PStool_T1	-0.787626002149091	-113630412737569	0.053398600953501
Dysosmobacter.sp900752075	PStool_T0	-0.791123612023549	-114135011179654	0.0612350710387135
UMGS1670.sp902406135	PStool_T0	-0.803856003682493	-115971907010155	0.0968823920190443
UMGS403.sp900541565	PStool_T1	-0.80448289214487	-116062347897741	0.00260744940697923
UMGS403.sp900541565	PStool_T0	-0.810116216780795	-116875064849338	0.00274271256401321
Streptococcus.mutans	PStool_T1	-0.813053875758345	-117298879453212	0.0612350710387135
An172.sp002160515	PStool_T0	-0.819115301596952	-118173358353019	0.0223956928448643
Ruminococcus_C.callidus	PStool_T1	-0.825292817790558	-119064585550772	0.0968004045973741
GCA.900066135.sp.	PStool_T1	-0.833445276308709	-120240736698291	0.0765073805279199
Coprococcus.eutactus	PStool_T0	-0.836036034474902	-120614504094142	0.0335913520147837
Clostridium.sp900769625	PStool_T0	-0.839230906403253	-121075426682872	0.0402862352730425
Zag1.sp000438175	PStool_T1	-0.843776279381969	-121731185388411	0.083322084885811
Acetatifactor.sp003447295	PStool_T0	-0.844263409628753	-121801463427541	0.0344658397266281
CAG.269.sp000435535	PStool_T0	-0.846551614581773	-122131581621367	0.00403687973021687
CAG.390.sp000437015	PStool_T1	-0.847058761069768	-12220474739369	0.0593406809803892
Gemmiger.sp900540775	PStool_T1	-0.848293649524875	-122382904138714	0.0857229175671328
Blautia.sp003287895	PStool_T0	-0.849250769780777	-122520987403386	0.0963108764709772
UBA5446.sp.	PStool_T1	-0.863734316303111	-124610521477612	0.0386268708148487
TF01.11.sp003149875	PStool_T0	-0.866091828045977	-124950638527639	0.0153683616360909
Mediterraneibacter.sp002314255	PStool_T1	-0.870040014602031	-125520241444131	0.050488907112303
Ruminococcus.sp002438605	PStool_T0	-0.870187038364094	-125541452489373	0.00647440191549973
UBA1777.sp900754515	PStool_T1	-0.871575889328944	-125741821329326	0.044564037424629
Cellulosilyticum.sp900556665	PStool_T0	-0.874149249255105	-126113078689715	0.0352165648361988
Fusobacterium_A.varium_A	PStool_T0	-0.87544717314478	-126300329525624	0.0295323080828882
Parvimonas.sp001553085	PStool_T1	-0.875582684965402	-126319879748783	0.0373456463255146
Enterococcus_A.gilvus	PStool_T0	-0.876538252281029	-126457738971532	0.0924200806984195
Blautia_A.hydrogenotrophica	PStool_T1	-0.880619360281868	-127046518398946	0.0510618339162442
Acetatifactor.sp900755865	PStool_T1	-0.880696507760206	-127057648427388	0.0616073854732221
Ruminococcus_C.sp.	PStool_T1	-0.884641742829957	-127626825534415	0.0535812614168361
CAG.465.sp.	PStool_T1	-0.890094447511208	-128413484534722	0.0223896310484341
HGM11501.sp900766735	PStool_T1	-0.892125437044184	-128706494387454	0.06645518852569
Paraclostridium.bifermentans	PStool_T1	-0.900635571297596	-129934247235924	0.0733823130358059
Romboutsia.dakarensis	PStool_T1	-0.904072533624334	-130430096086375	0.0980349061370831
Streptococcus.infantarius	PStool_T1	-0.908133594183517	-131015983279323	0.0819863124416311
CAG.145.sp002320005	PStool_T1	-0.90899895373451	-131140828272603	0.0217129674904383
Ruminococcus_E.sp900543095	PStool_T1	-0.916257781986368	-132188055824765	0.0982185547604859
Cellulosilyticum.sp900556665	PStool_T1	-0.921947141629209	-133008856919022	0.0230580842421337
Paraclostridium.tenue	PStool_T1	-0.922077639283763	-133027683750929	0.0804225070071946
Ruminococcus_C.callidus	PStool_T0	-0.928097191372498	-133896121545608	0.0551829954619626
Borkfalkia.sp900761675	PStool_T0	-0.930647226676964	-134264013874392	0.0977395098594726
Eubacterium_G.sp000435815	PStool_T1	-0.93778450710175	-13529370578182	0.0718378976390909
UBA737.sp.	PStool_T0	-0.937915112505356	-135312548158629	0.0513655764694261
Paraclostridium.sordellii	PStool_T1	-0.938712422412955	-135427575663604	0.0543722181690244
Anaerosacchariphilus.sp900553635	PStool_T0	-0.942380952613734	-135956832696405	0.0265567137714543
Clostridium.sp900769625	PStool_T1	-0.94346196382229	-136112789647378	0.0176930149165979
UMGS1975.sp900751745	PStool_T1	-0.94813333001545	-136786725331483	0.0500828864310723
Collinsella.provencensis	PStool_T1	-0.948891844206874	-136896155797724	0.0626142606894915
Coprococcus.sp000154245	PStool_T1	-0.948958813887826	-136905817480384	0.0633848905428618
UMGS1224.sp900549775	PStool_T0	-0.954287799121752	-13767462753738	0.0130771911539687
UMGS1418.sp.	PStool_T1	-0.955199729649224	-137806191302341	0.0992257265136426
CAG.822.sp900546055	PStool_T0	-0.956719240115199	-138025410323725	0.0536631006731061
GCA.900066495.sp900066495	PStool_T1	-0.962462000129457	-138853915463084	0.0631131054202048
UMGS882.sp.	PStool_T0	-0.962582459462454	-138871294071318	0.08611694427193
HGM12669.sp900761935	PStool_T1	-0.963553479503396	-139011382651085	0.0665407811117665
Blautia_A.obeum	PStool_T0	-0.965777877227069	-139332295407576	0.068277232230691
UMGS1889.sp.	PStool_T0	-0.971286664147484	-140127045364716	0.0663575108016735
Clostridium.sp.	PStool_T0	-0.97211710515917	-140246852677647	0.0395268395339639
Mediterraneibacter.sp002314255	PStool_T0	-0.977004102401959	-140951897346348	0.0296472758273834
Lachnospira.sp900551945	PStool_T1	-0.981947552931107	-141665086502676	0.0111910298213051
Butyricimonas.paravirosa	PStool_T1	-0.984460824891258	-142027675002008	0.0713114043527716
Collinsella.provencensis	PStool_T0	-0.994088602626253	-143416669721313	0.0532659887846025
RUG12045.sp.	PStool_T1	-0.996817773793368	-143810405892167	0.000975734905089113
CAG.81.sp900066785	PStool_T0	0.367121782916392	0.529644775615794	0.0652646409799857
Anaerotruncus.colihominis	PStool_T0	0.404040486562324	0.582907206281829	0.0980628683673921
Lachnoanaerobaculum.umeaense	PStool_T1	0.4057356552721	0.585352817772893	0.0869721362338971
UMGS2037.sp.	PStool_T0	0.418448505552272	0.60369358382766	0.066987689155246
CAG.81.sp900066535	PStool_T0	0.422242039584083	0.609166496562798	0.0625258658717042
UBA2856.sp900555005	PStool_T0	0.451522038521331	0.6514086058268	0.0374795477731927
HGM12814.sp900770165	PStool_T0	0.489282893996235	0.705886004760169	0.0483919939947947
CAG.110.sp900544945	PStool_T0	0.489457762515739	0.706138286706065	0.0766530665206262
RC9.sp900769905	PStool_T1	0.508825343012623	0.734079799042937	0.055531459515204
CAG.95.sp000436115	PStool_T0	0.54498829626248	0.786251912360404	0.0727778332974979
UBA9502.sp900770535	PStool_T0	0.545347196844489	0.786769696450241	0.0819863124416311
Eisenbergiella.sp900539715	PStool_T0	0.583622113540815	0.841988728958469	0.0510618339162442
Phocaeicola.sp900551445	PStool_T1	0.585368188055895	0.844507782002397	0.083322084885811
Catenibacillus.sp902363555	PStool_T1	0.598028598169819	0.862772892889377	0.0535812614168361
Prevotella.sp900547005	PStool_T0	0.607104056670952	0.875866011862754	0.0775630438731652
CAG.353.sp900066885	PStool_T1	0.618951339264584	0.892958027708598	0.0928093239640958
UMGS1532.sp900552605	PStool_T1	0.619292705143434	0.893450514569143	0.0689104969822369
CAG.83.sp902388735	PStool_T1	0.627632651141661	0.905482513302067	0.0843467514445655
Selenomonas.sp._HMT_138	PStool_T1	0.642444330507296	0.926851249670106	0.0834874562621196
ER4.sp900768135	PStool_T0	0.64829767263095	0.935295837324529	0.073440990480911
Dysosmobacter.sp.	PStool_T0	0.649369641899265	0.936842362071911	0.0599530609117544
CAG.841.sp900544285	PStool_T0	0.653046707293308	0.942147246080922	0.0934409777549175
CAG.81.sp900541255	PStool_T1	0.654292915858153	0.943945144997337	0.094247718746961
Ruminiclostridium_E.sp900556525	PStool_T1	0.657590208334925	0.948702132501936	0.0964106054121819
Schaedlerella.sp900765975	PStool_T1	0.659985388375597	0.952157646868651	0.0233338752241627
Oribacterium.parvum	PStool_T1	0.666228791128267	0.9611649730582	0.0663575108016735
Phocaeicola.sp.	PStool_T0	0.672346109141786	0.969990397419845	0.055531459515204
Enterocloster.sp900538485	PStool_T0	0.67346193861045	0.971600199060763	0.0528211170077858
Lawsonibacter.sp900066825	PStool_T1	0.674899350832964	0.973673946545898	0.0195947812496328
CAG.81.sp900541255	PStool_T0	0.680659705761157	0.981984382034562	0.0819863124416311
CAG.462.sp.	PStool_T1	0.685585208123808	0.989090379867046	0.0418450366723928
Hungatella_A.hathewayi_A	PStool_T0	0.685836883955264	0.989453471340998	0.0843467514445655
Enterocloster.sp900538485	PStool_T1	0.704918176802184	1016981957905	0.0379709200403905
UBA4285.sp900542465	PStool_T1	0.705696427448238	101810473625263	0.0509688027717164
CAG.582.sp900760845	PStool_T0	0.705968724103081	101849757728622	0.083496433728834
Faecalimonas.sp900546325	PStool_T1	0.7076142079042	102087150860596	0.0403736988858641
UMGS1826.sp.	PStool_T0	0.709645925344454	10238026572815	0.0344713436049129
Eisenbergiella.sp900539715	PStool_T1	0.71547864542077	10322174936105	0.0106344920452705
TF01.11.sp001414325	PStool_T1	0.718158763992578	103608408738304	0.0410027591934478
Butyricicoccus.sp900547195	PStool_T1	0.719065350953201	103739201589526	0.0920972115318232
Lawsonibacter.sp900550705	PStool_T0	0.720132604819632	103893173775573	0.0593406809803892
Eubacterium_F.sp000434115	PStool_T0	0.723118213772731	10432390609864	0.0887329118203884
Phocaeicola.sp900551645	PStool_T1	0.727596007985648	10496991524915	0.0313417462411849
Pauljensenia.sp000758755	PStool_T0	0.734209403668455	105924026564652	0.0974730576068476
NSJ.50.sp014385105	PStool_T1	0.737304416265187	106370542497132	0.0925530651087991
Dialister.sp900541485	PStool_T1	0.755124896580714	108941494354879	0.0879796272313126
HGM12998.sp900756495	PStool_T1	0.756150154090425	109089407747368	0.0992257265136426
Blautia.sp900753905	PStool_T1	0.757738920172557	109318618242151	0.032561233710564
UMGS1071.sp900541905	PStool_T1	0.759281591869522	109541178722844	0.0833787823193559
Lawsonibacter.sp900066825	PStool_T0	0.762072703266713	109943850979973	0.00731851374875681
Pygmaiobacter.sp.	PStool_T0	0.772243985736514	11141125685784	0.0699975645378943
Granulicatella.adiacens	PStool_T0	0.784681693615584	113205638805556	0.0726001037133543
Prevotella.corporis	PStool_T0	0.78682022158164	113514163174699	0.0894409844548678
CAG.590.sp000431135	PStool_T1	0.790782279715639	114085767336862	0.0273119324078683
Ruminococcus_C.sp900770195	PStool_T1	0.796468098924618	114906057654481	0.0461152928679701
Lawsonibacter.sp900549405	PStool_T0	0.796961387244644	114977224115784	0.0705917741516296
CAG.83.sp900554275	PStool_T1	0.800087764557746	11542826502034	0.038852966862851
Dysosmobacter.sp900544615	PStool_T1	0.801272802815919	115599229902173	0.055553048759364
CAG.127.sp.	PStool_T0	0.807522434901407	116500861223884	0.0849321377549992
Enterocloster.citroniae	PStool_T1	0.814344432350547	117485067412767	0.0171181308756611
Lawsonibacter.asaccharolyticus	PStool_T1	0.816668513442512	117820361439367	0.0821814433240278
UBA11517.sp900555365	PStool_T0	0.821444008151427	118509319692802	0.0946717553596229
VUNA01.sp.	PStool_T0	0.827563618155824	119392192793353	0.051518626592112
Phocaeicola.sp900546645	PStool_T0	0.828000538555883	119455227082796	0.0591971838412162
F23.B02.sp004556755	PStool_T0	0.828516998744121	119529736538035	0.0185283467537293
CAG.81.sp900556965	PStool_T0	0.828610320485734	119543200019418	0.00958327576825036
Peptostreptococcaceae_.G.1...Eubacterium._sulci	PStool_T1	0.832796535782096	120147143224234	0.0407407556014544
Bulleidia.sp900554555	PStool_T1	0.838283269768178	120938711615474	0.0407407556014544
Bulleidia.sp900554555	PStool_T0	0.838803484907133	12101376279559	0.0433229229879311
Massilimaliae.timonensis	PStool_T0	0.839450004624912	121107035874658	0.0558747973065574
Enterocloster.lavalensis	PStool_T1	0.8412011661851	121359675084526	0.0554344993379571
Eisenbergiella.sp900066775	PStool_T0	0.844519856259116	121838460855729	0.0928093239640958
CAG.238.sp.	PStool_T0	0.845587874164947	121992543269361	0.011730634579004
Hungatella.effluvii	PStool_T1	0.852043665124147	122923917029546	0.0241032733513748
Prevotella.sp900553155	PStool_T1	0.865147548693934	124814407813798	0.0713114043527716
Caecibacter.massiliensis	PStool_T1	0.865625309027966	124883334060262	0.0501424964185645
VUNA01.sp.	PStool_T1	0.868696578378891	125326424566444	0.0366247610505692
Dysosmobacter.sp900770295	PStool_T1	0.869648359630809	125463737575659	0.0560101731250907
Dysosmobacter.sp900544615	PStool_T0	0.873438099513286	12601048146913	0.0361015056105134
Gemella.sp900555985	PStool_T0	0.8765961053356	126466085403025	0.0858383577701632
Dysosmobacter.sp900542115	PStool_T0	0.876957643861311	126518244386838	0.0280728978795703
CAG.245.sp900758165	PStool_T1	0.877565479002814	126605936461271	0.0595647869268407
Cutibacterium.acnes	PStool_T1	0.884197513684066	127562736815835	0.0759634596854387
Prevotellamassilia.sp000437675	PStool_T0	0.884212452406215	127564892017872	0.0612350710387135
UMGS1696.sp900753285	PStool_T0	0.884269502415056	127573122594355	0.0862083889807043
Parabacteroides.faecis	PStool_T0	0.884837618543929	127655084426533	0.0872643250836862
Lactobacillus.kalixensis	PStool_T1	0.889760999793653	128365378197871	0.0849664453105839
UBA9502.sp003480315	PStool_T0	0.890098991967348	128414140161156	0.000871109336337153
Massilistercora.sp902406105	PStool_T1	0.891286211963205	128585419801203	0.0502164855379089
Prevotella.salivae	PStool_T0	0.894219354286306	129008582789578	0.0695776339785953
Oribacterium.sp._HMT_102	PStool_T1	0.896225647562347	12929802972557	0.0590614189967449
CAG.127.sp.	PStool_T1	0.898610902326872	129642149247573	0.0439974751067548
QAMM01.sp900762715	PStool_T0	0.901199301530963	130015576317132	0.0244416695522435
Lawsonibacter.sp.	PStool_T0	0.902872811658039	130257012793253	0.081272370954392
Phocaeicola.sp900066455	PStool_T0	0.90366023131546	130370613436739	0.0857229175671328
Bacteroides.zoogleoformans	PStool_T0	0.903939254244386	130410867936324	0.0988877916375825
Phocaeicola.sp900551645	PStool_T0	0.90718957899775	13087979067662	0.00513514286607855
Faecalimonas.phoceensis	PStool_T1	0.909423100204614	131202019673506	0.0093665935997597
HGM11523.sp900756545	PStool_T0	0.9096767648197	13123861574173	0.0638238331973727
Phocaeicola.sp002493165	PStool_T0	0.910728188918944	131390304175115	0.0960447265454102
UBA866.sp900543295	PStool_T0	0.910938498380255	131420645416803	0.0385618923478874
UBA4644.sp900555855	PStool_T0	0.912101936100124	131588493999687	0.0304170585185767
Odoribacter.splanchnicus	PStool_T0	0.91406798251046	131872134540322	0.0873644543650507
UMGS1601.sp900553335	PStool_T1	0.914240724446099	131897055933712	0.0253029941450452
Collinsella.sp900553935	PStool_T1	0.915592493155759	132092074935098	0.01798300296491
Prevotellamassilia.sp.	PStool_T1	0.916424011512703	132212037676095	0.0992257265136426
SFJ001.sp004555865	PStool_T1	0.916775331776655	132262722476351	0.0616073854732221
ER4.sp900546295	PStool_T0	0.916903415681111	132281201077729	0.0651669915984652
Enterocloster.sp900555905	PStool_T1	0.917056602967799	132303301331612	0.081272370954392
UMGS1532.sp900552605	PStool_T0	0.919186007212503	132610509426	0.00307712625346503
Lachnospira.eligens_A	PStool_T0	0.920600468149863	132814573003987	0.0217532821841372
Dysosmobacter.sp900542115	PStool_T1	0.920967048630323	132867459388111	0.018197865357343
SFJ001.sp004555865	PStool_T0	0.921923782317785	133005486882747	0.063585800288228
UBA7173.sp900540205	PStool_T0	0.923772674851696	133272225691728	0.096220612690271
Phocaeicola.sp900066445	PStool_T0	0.924375070517217	133359133015658	0.0965114895939587
CAG.110.sp900547405	PStool_T1	0.924970186279169	13344499007151	0.00707420030306233
Gemella.sp900555985	PStool_T1	0.926903426199963	133723897636168	0.0599530609117544
UBA9502.sp900538475	PStool_T0	0.927461986551015	133804480861018	0.0796218342108534
Granulicatella.sp900551535	PStool_T1	0.927945571260824	133874247387287	0.0827265872554483
SFDP01.sp004558185	PStool_T1	0.928813934338387	133999525697856	0.0449377151430451
CAG.238.sp900551415	PStool_T1	0.929067626436331	134036125731017	0.0706173512058639
UMGS1202.sp900549565	PStool_T1	0.929836339942138	134147027647287	0.0991192452388262
CAG.127.sp900767585	PStool_T0	0.932426182773464	13452066298823	0.0924200806984195
Hydrogeniiclostridium.mannosilyticum	PStool_T1	0.935718246348658	134995607367653	0.0194622919203673
Lachnospira.sp003537285	PStool_T0	0.936417296310152	135096458958931	0.0173446084039528
Enterocloster.sp.	PStool_T0	0.938950559658775	135461931605963	0.0433999141637664
Lachnospira.rogosae_A	PStool_T1	0.941322686268306	135804157135556	0.0324462743957649
UMGS856.sp900546265	PStool_T0	0.941913817893291	135889439401944	0.0461152928679701
Granulicatella.sp.	PStool_T1	0.943184368563619	136072741117072	0.0464522382680864
Prevotella.sp002251365	PStool_T0	0.944511514295363	136264207773645	0.0438598582251023
Clostridium_Q.sp003024715	PStool_T0	0.946548920779426	136558143396728	0.00404049660988703
CAG.485.sp900555915	PStool_T0	0.947810707456739	13674018073493	0.0102632300304331
KLE1615.sp.	PStool_T0	0.949970659550501	137051795952353	0.0148484997913903
UBA5905.sp004558485	PStool_T0	0.950577210974983	137139302825567	0.0278296186213173
CAG.83.sp900549395	PStool_T1	0.952245974302774	137380054483309	0.053398600953501
Oribacterium.sinus	PStool_T0	0.952419486719987	137405087033694	0.0546696818035964
Lachnospira.sp000437735	PStool_T1	0.954426765699718	137694676176668	0.0165545945006738
Blautia_A.massiliensis	PStool_T1	0.955216853651429	137808661773647	0.0706843344638106
CAG.110.sp900551495	PStool_T0	0.95621367644627	137952472903924	0.094247718746961
CAG.110.sp900547405	PStool_T0	0.956302887171085	137965343290952	0.00553943430374329
Clostridium_Q.symbiosum	PStool_T0	0.957897949246313	138195462105536	0.0123622471550684
Slackia_A.sp.	PStool_T1	0.963238540581596	138965946569019	0.0925587680019353
Veillonella_A.sp.	PStool_T1	0.963243007595198	138966591022856	0.0703924910008247
UMGS966.sp900761965	PStool_T0	0.964104345462672	13909085580985	0.0722817930785916
Roseburia.hominis	PStool_T1	0.966794958341318	139479029195547	0.00274271256401321
Bacteroides.stercorirosoris	PStool_T0	0.968037842840982	139658339525953	0.0746344445208219
Prevotella.disiens	PStool_T0	0.970568774144881	14002347573005	0.0414514453794463
QAKD01.sp.	PStool_T0	0.97196195409987	140224469111263	0.0117335569315128
Eggerthella.sp014287365	PStool_T1	0.974237751400122	140552797259177	0.0255489035575962
Enterocloster.sp900555045	PStool_T0	0.975153238702787	140684874158332	0.0790872243566916
Schaedlerella.sp900066545	PStool_T1	0.977127955833011	140969765619425	0.0131406157892508
An92.sp.	PStool_T1	0.981709526571181	141630746557769	0.039722940842429
Enterocloster.bolteae	PStool_T1	0.990526720739823	142902798787935	0.0517295428716719
Neobittarella.massiliensis	PStool_T0	0.990544025302392	142905295308595	0.000311699400905678
CAG.485.sp.	PStool_T1	0.991347896945804	143021269471941	0.0114629936132429
CAG.83.sp900550585	PStool_T0	0.992252521273438	143151779175076	0.0256723703741247
CAG.279.sp900556245	PStool_T0	0.995851741808924	143671036936837	0.0141704365771631
CAG.279.sp900548875	PStool_T0	0.997949428673475	14397366918052	0.0730733548925427
Phocaeicola.mediterraneensis	PStool_T0	0.998458027831802	144047044528872	0.0617500928787904
Granulicatella.sp001058355	PStool_T1	0.999722882474797	144229524480961	0.0541745615733007
